# Supplementary material for: Radiomic features of PET/CT imaging of large B cell lymphoma lesions predicts CAR T cell therapy efficacy
Source: Front Oncol. 2024 Nov 25;14:1485039. doi: 10.3389/fonc.2024.1485039 (PMC11629080; doi:10.3389/fonc.2024.1485039)
Supplement: Supplementary file 2 [file Table1.xlsx]

## Sheet: Legend
Column name	Description
Author	Authors of the paper analysed: "First Author et al." if more than two authors, "First Author and Second Author" if two authors, and "First Author" if one author
Year	Year of publication
Title	Abbreviated title of the paper
F0	Preliminary exclusion step based on if the papers discussed mixotrophic protist(s) in the title or abstract: "0" if paper did not mention mixotrophs; "1" if paper mentioned mixotroph(s); "Blank" if paper was excluded because not in English or not accessible
SW1	First stepwise classification based on the content of the papers about stoichiometry: "0" if paper did not mention "stoich-" and/or "ratio-"; "1" if paper mentioned "stoich-" and/or "ratio-"; "Blank" if paper was excluded in the previous step
SW2	Second stepwise classification based on the type of the papers and how they considered stoichiometry: "0" if paper was not primary research article and did not mention "stoich-" and/or "ratio-" in Methods or Results sections; "1" if paper was primary research article and mentioned "stoich-" and/or "ratio-" in Methods or Results sections; "Blank" if paper was excluded in the previous step
SW3	Third stepwise classification based on how papers considered nutrient ratios as variables: "0" if paper did not consider nutrient ratios as a response or predictor variable directly related to mixotrophic protists; "1" if paper considered nutrient ratios as a response or predictor variable directly related to mixotrophic protists; "Blank" if paper was excluded in the previous step
Ratio_in	Identification and classification of where variables related to mixotrophic protists were measured: "water" if variable was measured in the medium (water, culture medium, etc.); "mixotroph" if variable was measured in a single mixotrophic species; "seston" if variable was measured in a seston community that included mixotrophs; "prey" if variable was measured in mixotrophs' prey; "predator" if va…
Samp_Type	Identification and classification of study type: "lab" if paper included a laboratory experiment; "mesocosm" if paper included a mesocosm experiment; "model" if paper included a model; "field sampling" if paper included a field sampling or monitoring; "Blank" if paper was excluded in previous steps
Main_var_links	Identification of variables and classification of links between variables. More than one link was assigned to a paper if more than one variable was studied. Variables classifed are: “int” represents nutrient ratio in mixotrophic organism(s), "ext" represents dissolved nutrient ratio available for mixotrophic organism(s), "ext*" represents nutrient ratio available for mixotrophic organism(s), "met…
C:N:P	Identification of the papers if they consider ratios between Carbon (C), Nitrogen (N) and/or Phosphorus (P): No means the absence of C:N:P ratios, and then the alternative ratios was specified.
HABS	Identification of papers studying Harmful Algal Blooms of mixotrophs: if "1", paper dealt with mixotrophic HABs, if "0" paper did not consider mixotrophic HABs
Scale	Classification of papers according to the variables' links: if "Community", paper was assigned and discussed in the Community Scale section, if "Organism", paper was assigned in the Organism Scale section, if "Both", paper was assigned to both scales

## Sheet: Data
Author	Year	Title	F0	SW1	SW2	Comments	SW3	Ratio_in	Study_Type	Main_var_links	C:N:P	HABS	Scale
Abi et al.	2017	Improved laminaribiose phosphorylase production by Euglena gracilis in a bioreactor: A comparative study of different cultivation methods	1	0
Abid et al.	2008	Biochemical adaptation of phytoplankton to salinity and nutrient gradients in a coastal solar saltern, Tunisia	1	1	1		0
Abomohra et al.	2014	Extracellular secretion of free fatty acids by the chrysophyte Ochromonas danica under photoautotrophic and mixotrophic growth	1	0
Adolf et al.	2006	Species specificity and potential roles of Karlodi	1	0
Adolf et al.	2006	The balance of autotrophy and heterotrophy during	1	1	1		0
Adolf et al.	2003	Autotrophic growth and photoacclimation in Karlodi	1	1	1		1	Mixotroph	Lab	res-int	No - C:Chla	0	Organism
Adolf et al.	2007	Modulation of polyunsaturated fatty acids in mixot	1	1	1		1	Mixotroph	Lab	res-int	No - C:Chla	0	Organism
Adolf et al.	2008	Can cryptophyte abundance trigger toxic Karlodinium veneficum blooms in eutrophic estuaries?	1	0
Adolf et al.	2007	Cryptophytes drive blooms of mixotrophic harmful algae:: A testable hypothesis based on Karlodinium veneficum in chesapeake bay	x
Ady and Patoine	2016	Impacts of land use and climate variability on alg	1	0
Afiukwa and Ogbonna	2007	Effects of mixed substrates on growth and vitamin production by Euglena gracilis	1	0
Ahme et al.	2023	Winners and Losers of Atlantification The Degree	1	1	1		1	Seston	Lab	abt-int*	yes	0	Community
Ahn and Glibert	2024	Temperature-Dependent Mixotrophy in Natural Populations of the Toxic Dinoflagellate Karenia brevis	1	0
Ahoutou et al.	2021	Assessment of some key indicators of the ecologica	1	1	1		0
Ai et al.	2019	Explore mediated co-varying dynamics in microbial	1	1	1		0
Aida et al.	2016	Nutrient recovery from municipal sludge for microalgae cultivation with two-step hydrothermal liquefaction	1	0
Ajani et al.	2018	Bloom drivers of the potentially harmful dinoflage	1	1	1		1	Water	Field sampling	ext-com	yes	1	Community
Al-Azri et al.	2014	Mesoscale and Nutrient Conditions Associated with	1	1	1		1	Seston	Field sampling	spt-int*	yes	1	Community
Alam et al.	2024	Community structure and function during periods of high performance and system upset in a full-scale mixed microalgal wastewater resource recovery facility	1	1	1		0
Alexander et al.	2023	Eukaryotic genomes from a global metagenomic data	1	0
Allaf et al.	2023	Comparative assessment of algaecide performance on freshwater phytoplankton: Understanding differential sensitivities to frame cyanobacteria management	1	0
Almada et al.	2017	Investigation of phagotrophy in natural assemblage	1	0
Alvarez-Fernandez et al.	2018	Plankton responses to ocean acidification The rol	1	1	0
Alvarez-Salgado et al.	2011	Control of lipophilic shellfish poisoning outbreaks by seasonal upwelling and continental runoff	1	0
Alves-de-Souza et al.	2019	Interannual Variability of Dinophysis acuminata an	1	0
Amaral et al.	2012	Genome Sequence of the Bacterioplanktonic, Mixotro	0
AMBLARD et al.	1993	IMPORTANCE OF CILIATED PROTOZOA IN RELATION TO THE	1	0
AMBLARD et al.	1995	THE MICROBIAL LOOP IN A HUMIC LAKE - SEASONAL AND	1	0
Amorim et al.	2013	Life cycle, morphology and phylogeny of species of Fragilidium Balech from west Iberia	1	0
An-Yi et al.	2009	Diel patterns of grazing by pigmented nanoflagella	1	0
Anabalón et al.	2014	The structure of planktonic communities under variable coastal upwelling conditions off Cape Ghir (31°N) in the Canary Current System (NW Africa)	1	1	1		1	Seston	Field sampling	spt-int*	No - C:Chla	0	Community
Andersen	2011	Ochromonas moestrupii sp nov (Chrysophyceae), a ne	1	0
Andersen and Visser	2023	From cell size and first principles to structure a	1	1	0
Andersen et al.	2015	Modelling emergent trophic strategies in plankton	1	0
Andersen et al.	2016	Characteristic Sizes of Life in the Oceans, from B	0
Anderson and Hansen	2020	Meteorological conditions induce strong shifts in	1	1	0
Anderson et al.	2003	Formation of two types of cysts by a mixotrophic d	1	0
Anderson et al.	2003	Quantification of Pfiesteria piscicida growth and	1	0
Anderson et al.	2017	Mixotrophic Phytoflagellate Bacterivory Field Meas	1	0
Anderson et al.	2018	Mixotrophy in Chlorophytes and Haptophytes-Effect	1	0
Anderson et al.	2002	Harmful algal blooms and eutrophication Nutrient	1	1	0
ANDERSSON et al.	1989	NUTRITIONAL CHARACTERISTICS OF A MIXOTROPHIC NANOF	1	1	0
ANDERSSON et al.	1994	EFFECT OF TEMPERATURE AND LIGHT ON THE GROWTH OF M	1	0
Andersson et al.	2006	Changes in the pelagic microbial food web due to a	1	0
Annenkov et al.	2023	Uptake and Effects of Nanoplastics on the Dinoflag	1	0
Anneville et al.	2004	Seasonal and inter-annual scales of variability in	1	0
Anneville et al.	2005	Phosphorus decrease and climate variability media	1	0
Anschütz and Flynn	2019	Niche separation between different functional type	1	1	1		0
Anschütz et al.	2022	Acquired Phototrophy and Its Implications for Bloo	1	1	1		0
Anschütz et al.	2024	Importance of integrating mixoplankton into marine	1	1	0
Archibald et al.	2003	Lateral gene transfer and the evolution of plastid	1	0
Archibald et al.	2024	Emergent trade-offs among plasticity strategies in mixotrophs	1	1	1		0
Ardyna et al.	2017	Shelf-basin gradients shape ecological phytoplankt	1	1	0
ARENOVSKI et al.	1995	MIXOTROPHIC NANOPLANKTON IN OLIGOTROPHIC SURFACE W	1	0
Arias et al.	2020	Towards an Understanding of Diel Feeding Rhythms i	1	1	0
Arias et al.	2021	Predator Chemical Cue Effects on the Diel Feeding	1	0
Asteman et al.	2021	Recent environmental change in the Kosterhavet National Park marine protected area as reflected by hydrography and sediment proxy data	1	1	1		0
Aubry	2009	A sea of Lilliputians	1	0
AUCLAIR	1995	IMPLICATIONS OF INCREASED UV-B INDUCED PHOTOREDUCTION - IRON(II) ENRICHMENT STIMULATES PICOCYANOBACTERIAL GROWTH AND THE MICROBIAL FOOD-WEB IN CLEAR-WATER ACIDIC CANADIAN SHIELD LAKES	1	0
Avila-Alonso et al.	2023	Response of phytoplankton functional types to Hurricane Fabian (2003) in the Sargasso Sea	1	1	0
Avrahami and Frada	2020	Detection of Phagotrophy in the Marine Phytoplankt	1	1	0
Azanza et al.	2010	Paralytic shellfish toxin concentration and cell density changes in Pyrodinium bahamense - Noctiluca scintillans feeding experiments	1	0
Bach et al.	2020	Factors controlling plankton community production,	1	1	1		1	Water, Seston	Mesocosm	spt-int*	yes	0	Community
Bachimanchi et al.	2022	Microplankton life histories revealed by holograph	1	1	1		0
Bachy et al.	2011	Diversity and vertical distribution of microbial e	1	0
Bae et al.	2022	The composition and abundance of phytoplankton after spring bloom in the Arctic Svalbard fjords	1	1	0
Baek et al.	2009	Grazing Effects on Toxic and Non-Toxic Microcystis	1	0
Balch	2018	The Ecology, Biogeochemistry, and Optical Properti	1	1	0
Baldisserotto et al.	2005	Dark-acclimation of the chloroplast in Koliella antarctica exposed to a simulated austral night condition	1	0
Balkis	2004	Tintinnids (Protozoa Ciliophora) of the Buyukcekm	1	0
Ballen-Segura et al.	2017	Some Mixotrophic Flagellate Species Selectively Gr	1	1	0
Ballen-Segura et al.	2018	Experimental evidence of the quantitative relation	1	0
Balseiro et al.	2001	Feeding of Boeckella gracilipes (Copepoda, Calanoi	1	0
Balseiro et al.	2002	Feeding of Boeckella gracilipes (Copepoda, Calanoida) on ciliates and phytoflagellates in an Andean lake	1	0
Balseiro et al.	2004	Grazing impact on autotrophic picoplankton in two south Andean lakes (Patagonia, Argentina) with different light:nutrient ratios	1	1	1		0
Balzano et al.	2015	Seasonal changes in phytoplankton on the north-eastern shelf of Kangaroo Island (South Australia) in 2012 and 2013	1	1	1		0
Balzer et al.	2023	Experimental additions of allochthonous dissolved	1	1	1		0
Ban et al.	2023	Genome analysis of Parmales, the sister group of d	1	0
Barbaglia et al.	2024	Environment-dependent metabolic investments in the	1	1	1		1	Mixotroph	Lab	res-int, int-met	yes	0	Organism
Baretta-Bekker et al.	1998	An improved model of carbon and nutrient dynamics	1	1	1		0
Baretta-Bekker et al.	2009	Description of the long-term (1991-2005) temporal and spatial distribution of phytoplankton carbon biomass in the Dutch North Sea	1	1	0
Barnett et al.	2024	Environmental controls on the interannual variability in chlorophyll and phytoplankton community structure within the seasonal sub surface chlorophyll maximum in the western English channel	1	1	1		1	Water	Field sampling	ext-com	yes	0	Community
Barouillet et al.	2022	Paleoreconstructions of ciliate communities reveal	1	0
Barré et al.	2023	Implementation and assessment of a model including	1	1	1		0
Barré et al.	2024	Implementation and assessment of a model including mixotrophs and the carbonate cycle (Eco3M_MIX-CarbOx v1.0) in a highly dynamic Mediterranean coastal environment (Bay of Marseille, France) - Part 2: Towards a better representation of total alkalinity when modeling the carbonate system and air-sea CO2 fluxes	1	0
Barth et al.	2024	Rhizaria in the oligotrophic ocean exhibit clear temporal and vertical variability	1	0
Barton et al.	2013	On the roles of cell size and trophic strategy in	1	0
Barton et al.	2013	The biogeography of marine plankton traits	1	1	0
Bashir et al.	2019	Effect of organic carbon sources and environmental factors on cell growth and lipid content of Pavlova lutheri	0
Basti et al.	2018	Thermal acclimation affects growth and lipophilic toxin production in a strain of cosmopolitan harmful alga Dinophysis acuminata	1	0
Bayer et al.	2008	Investigation of nutrient limitation status and nu	1	1	0
Beamud et al.	2010	Nutrient limitation of phytoplankton in a naturall	1	1	0
Beamud et al.	2014	Utilisation of organic compounds by osmotrophic al	1	1	0
Beasley and Walton	2016	Suitability of monotypic and mixed diets for Anoph	1	1	0
Beisner et al.	2019	A guide to methods for estimating phago-mixotrophy	1	0
Beisser et al.	2017	Comprehensive transcriptome analysis provides new	1	0
Beisser et al.	2017	Quantitative Proteomics Reveals Ecophysiological E	1	0
Beisser et al.	2019	Interaction-Specific Changes in the Transcriptome	1	0
Bekirogullari et al.	2020	Models of microalgal cultivation for added-value products - A review	0
BELCHER	1967	REPRODUCTION AND GROWTH OF MIXOTROPHIC FLAGELLATE FURCILLA STIGMATOPHORA (SKUJA) KORSHIKOV (VOLVOCALES)	1	0
Bell	2013	EXPERIMENTAL EVOLUTION OF HETEROTROPHY IN A GREEN	1	0
Bell and Laybourn-Parry	1999	Annual plankton dynamics in an Antarctic saline la	1	0
Bell and Laybourn-Parry	2003	Mixotrophy in the Antarctic phytoflagellate, Pyram	1	0
BELL et al.	1993	STIMULATION OF THE MICROBIAL FOOD-WEB IN AN OLIGOT	1	1	1		0
Bell et al.	2006	Temporal dynamics and growth of Actinophrys sol (S	1	0
Belzile et al.	2002	Colored dissolved organic matter and dissolved org	0
Ben Ltaief et al.	2015	What are the factors leading to the success of sma	1	1	1		0
Benavides et al.	2020	Dissolved organic matter stimulates N2 fixation an	0
Benavides et al.	2014	Microbial uptake and regeneration of inorganic nitrogen off the coastal Namibian upwelling system	1	0
BENNETT et al.	1990	HETEROTROPHIC, AUTOTROPHIC, AND MIXOTROPHIC NANOFLAGELLATES - SEASONAL ABUNDANCES AND BACTERIVORY IN A EUTROPHIC LAKE	1	0
BENNETT et al.	1988	CHEMOSENSORY RESPONSES OF HETEROTROPHIC AND MIXOTROPHIC FLAGELLATES TO POTENTIAL FOOD SOURCES	1	0
Bentaleb et al.	1996	Organic carbon isotopic composition of phytoplankton and sea-surface pCO(2) reconstructions in the Southern Indian Ocean during the last 50,000 yr	1	0
Berdieva et al.	2020	Life Cycle Stages and Evidence of Sexual Reproduct	1	0
Berge and Hansen	2016	Role of the chloroplasts in the predatory dinoflag	1	1	1		0
Berge et al.	2008	Feeding mechanism, prey specificity and growth in	1	1	0
Berge et al.	2008	Prey size spectrum and bioenergetics of the mixotr	1	0
Berge et al.	2012	Marine microalgae attack and feed on metazoans	1	0
Berge et al.	2017	Modeling succession of key resource-harvesting tra	1	1	1		0
Berglund et al.	2005	Use of group-specific PCR primers for identificati	1	0
Bergström	2009	Seasonal dynamics of bacteria and mixotrophic flagellates as related to input of allochthonous dissolved organic carbon	x
Bergström et al.	2003	Occurrence of mixotrophic flagellates in relation	1	0
Bergström et al.	2001	The influence of water colour and effective light climate on mixotrophic phytoflagellates in three small Swedish dystrophic lakes	1	0
BERK et al.	1991	PHOTOADAPTATION ALTERS THE INGESTION RATE OF PARAM	1	0
BERLAND et al.	1995	RECENT ASPECTS OF NUTRITION IN THE DINOFLAGELLATE	1	0
BERNARD and RASSOULADEGAN	1994	SEASONAL-VARIATIONS OF MIXOTROPHIC CILIATES IN THE	1	0
Berninger	2022	Some Personal Memories of Bland J. Finlay and Work on Protists in ?Priest Pot?	0
BERNINGER et al.	1992	MIXOTROPHIC ALGAE IN 3 ICE-COVERED LAKES OF THE PO	1	0
Bertoni et al.	2002	The mixotrophic flagellates as key organisms from DOC to Daphnia in an oligotrophic alpine lake	1	1	1		1	Water	Field sampling	ext-com*	yes	0	Community
Beshkova et al.	2008	Phytoplankton and Bacterioplankton in Three Reservoirs (Northeastern Bulgaria) Recommended as Potential Reference Sites According to the Water Framework Directive of EU	1	1	0
Bessudova et al.	2023	Under-Ice Development of Silica-Scaled Chrysophyte	1	0
Beszteri et al.	2012	Transcriptomic response of the toxic prymnesiophyte Prymnesium parvum (N. Carter) to phosphorus and nitrogen starvation	1	1	0
Beulker et al.	2003	Aspects of phytoplankton succession and spatial distribution in an acidic mining lake (Plessa 117, Germany)	1	0
Bhowal et al.	2023	Comparison of microzooplankton community structure before and during Acromitus flagellatus swarm in the estuarine waters of northern Bay of Bengal	1	0
Biddanda et al.	2021	Housekeeping in the Hydrosphere Microbial Cooking	1	0
Binzer et al.	2019	A-, B- and C-type prymnesins are clade specific co	1	0
Binzer et al.	2020	Karmitoxin production by Karlodinium armiger and the effects of K. armiger and karmitoxin towards fish	1	1	0
BIRD and KALFF	1993	PROTOZOAN GRAZING AND THE SIZE ACTIVITY STRUCTURE OF LIMNETIC BACTERIAL COMMUNITIES	1	0
Bird and Kalff	1989	PHAGOTROPHIC SUSTENANCE OF A METALIMNETIC PHYTOPLANKTON PEAK	1	0
Bird et al.	2018	16S rRNA gene metabarcoding and TEM reveals differ	1	0
Bissinger et al.	2000	A new medium free of organic carbon to cultivate organisms from extremely acidic mining lakes (pH 2.7)	1	0
Blanco et al.	2015	Cellular nutrient content measured with the nuclea	1	1	1		1	Water, Mixotroph	Field sampling	ext-com, spt-int, res-int, int-met	yes	1	Both
Blanco et al.	2024	Population dynamics of dominant dinoflagellate species in the North Sea: in situ growth rates, photosynthetic potential, and losses due to parasitism	1	1	0
Blanco-Bercial et al.	2022	The protist community traces seasonality and mesos	1	1	0
Blom and Pernthaler	2010	Antibiotic effects of three strains of chrysophyte	1	0
Blomqvist et al.	2001	Effects of additions of DOC on pelagic biota in a	1	1	0
BLOMQVIST et al.	1993	PELAGIC ECOSYSTEM RESPONSES TO NUTRIENT ADDITIONS IN ACIDIFIED AND LIMED LAKES IN SWEDEN	1	1	0
Blossom and Hansen	2021	The loss of mixotrophy in Alexandrium pseudogonyau	1	0
Blossom et al.	2017	A search for mixotrophy and mucus trap production	1	0
Blossom et al.	2012	Toxic mucus traps: A novel mechanism that mediates prey uptake in the mixotrophic dinoflagellate Alexandrium pseudogonyaulax	1	0
Bluhm et al.	2010	Transformation of iodate to iodide in marine phyto	1	1	0
Bochdansky et al.	2017	Mesoscale and high-frequency variability of macroscopic particles (>100 μm) in the Ross Sea and its relevance for late-season particulate carbon export	1	0
Bock et al.	2017	Genetic diversity in chrysophytes Comparison of d	1	0
Bock et al.	2021	Experimental identification and in silico predicti	1	0
Bock et al.	2022	Phylogenetic and functional diversity of Chrysophy	1	0
Bock et al.	2019	Silver stress differentially affects growth of phototrophic and heterotrophic chrysomonad flagellate populations	1	0
Böckmann et al.	2024	Grazing by nano- and microzooplankton on heterotro	1	1	1		1	Seston	Field sampling	spt-int*	yes	0	Community
BOCKSTAHLER and COATS	1993	GRAZING OF THE MIXOTROPHIC DINOFLAGELLATE GYMNODIN	1	1	0
BOCKSTAHLER and COATS	1993	SPATIAL AND TEMPORAL ASPECTS OF MIXOTROPHY IN CHES	1	0
Böechat et al.	2007	A biochemical explanation for the success of mixot	1	0
Boenigk and Stadler	2004	Potential toxicity of chrysophytes affiliated with	1	0
Boenigk et al.	2006	Exploring strategies for nanoflagellates living in	1	0
Boenigk et al.	2023	Differences in pigment composition and concentration between phototrophic, mixotrophic, and heterotrophic Chrysophyceae	1	0
Boere et al.	2011	Exploring preserved fossil dinoflagellate and hapt	1	0
Boles et al.	2020	Under-Ice Phytoplankton Blooms in the Central Arct	1	1	0
Bondarenko	2022	Spatial and Temporal Analysis of Nanoplanktonic Di	1	0
Bondarenko et al.	2019	Recent changes in the spring microplankton of Lake Baikal, Russia	1	0
Bortolini et al.	2020	Environmental filters influencing phytoplankton ta	1	0
Bosak et al.	2012	Phytoplankton size structure and species compositi	1	0
Boscolo-Galazzo et al.	2022	Late Neogene evolution of modern deep-dwelling pla	1	0
Bottino et al.	2018	Effects of macrophyte leachate on Anabaena sp and	1	1	0
Boucher et al.	2023	Mixotrophic lifestyle of the ichthyotoxic haptophyte, Prymnesium parvum, offered different sources of phosphorus (vol 127, 102483, 2023)	1	0
Boucher et al.	2023	Mixotrophic lifestyle of the ichthyotoxic haptophyte, Prymnesium parvum, offered different sources of phosphorus	1	0
Boudriga et al.	2023	Karenia selliformis bloom dynamics and growth rate estimation in the Sfax harbour (Tunisia), by using automated flow cytometry equipped with image in flow, during autumn 2019	1	0
Bouley and Kimmerer	2006	Ecology of a highly abundant, introduced cyclopoid	1	0
Bourne et al.	2008	Identification of a ciliate (Oligohymenophorea Sc	1	0
Bouvier et al.	1997	Biomass and feeding activity of phagotrophic mixot	1	0
Bowers et al.	2000	Development of real-time PCR assays for rapid dete	1	0
Bowers et al.	2010	COMBINING FLOW CYTOMETRY AND REAL-TIME PCR METHODO	1	0
Bradley et al.	2010	Ciliates in chalk-stream habitats congregate in biodiversity hot spots	1	0
Brakstad et al.	2020	Interaction between microalgae, marine snow and anionic polyacrylamide APAM at marine conditions	1	0
Brandenburg et al.	2017	Combined physical, chemical and biological factors	1	1	1		1	Water	Field sampling	ext-com	yes	1	Community
Bretherton et al.	2020	Trait-dependent variability of the response of marine phytoplankton to oil and dispersant exposure	1	0
Brinkmann	1966	TEMPERATUREINFLUSSE AUF DIE CIRCADIANE RHYTHMIK VON EUGLENA GRACILIS BEI MIXOTROPHIE UND AUTOTROPHIE	0
Broekhuizen	1999	Simulating motile algae using a mixed Eulerian-Lag	1	1	1		0
Broekhuizen et al.	2012	Modification, calibration and verification of the IWA River Water Quality Model to simulate a pilot-scale high rate algal pond	1	1	0
Broemsen et al.	2021	Quantitative nuclear DNA content and cell cycle an	1	0
Brown and Cooksey	1984	LYSINE BIOSYNTHESIS AND THE EVOLUTION OF PENNATE MARINE DIATOMS	1	0
Brown et al.	2023	Acquired Phototrophy as an Evolutionary Path to Mi	0
Brownlee et al.	2016	Microzooplankton community structure investigated	1	0
Bruhn et al.	2024	Transition from a mixotrophic/heterotrophic protist community during the dark winter to a photoautotrophic spring community in surface waters of Disko Bay, Greenland	1	0
Brutemark and Granéli	2011	Role of mixotrophy and light for growth and survival of the toxic haptophyte Prymnesium parvum	1	1	1		1	Mixotroph	Lab	res-int	yes	1	Organism
Brutemark et al.	2006	An experimental investigation of phytoplankton nut	1	1	1		0
Bukhov et al.	1988	CHANGES OF THE ATP INTRACELLULAR LEVEL DURING THE ILLUMINATION OF EUGLENA CELLS, ADAPTED TO THE DARK WITH DIFFERENT PHOTOSYNTHETIC ACTIVITY	x
Burgmer et al.	2010	Effects of snail grazers and light on the benthic	1	1	0
BURKHOLDER	1992	PHYTOPLANKTON AND EPISODIC SUSPENDED SEDIMENT LOAD	1	0
Burkholder et al.	2008	Mixotrophy, a major mode of nutrition for harmful algal species in eutrophic waters	1	1	0
Burkholder et al.	2012	Toxigenic Pfiesteria species-Updates on biology, ecology, toxins, and impacts	1	1	0
Burns et al.	2015	Comparative Genomics of a Bacterivorous Green Alga	1	0
Busch et al.	2019	Growth and grazing control of the dinoflagellate L	1	0
Butler et al.	2018	Media Screening for Obtaining Haematococcus pluvia	0
Butts and Carrick	2017	Phytoplankton Seasonality Along a Trophic Gradient of Temperate Lakes: Convergence in Taxonomic Compostion during Winter Ice-Cover	1	0
Bykova	2015	Ecological specificity and spatial and temporal di	1	0
Bykova	2020	Planktonic ciliates communities of hydrological na	1	0
Cabrerizo et al.	2019	A shifting balance responses of mixotrophic marin	1	0
Cabrerizo et al.	2017	Rising nutrient-pulse frequency and high UVR stren	1	1	1		1	Seston	Mesocosm	res-int*	yes	0	Community
Cadier et al.	2019	Competition-defense tradeoff increases the diversi	1	1	1		0
Cadier et al.	2020	Competition between vacuolated and mixotrophic uni	1	1	1		0
Cagle and Roelke	2024	Chaotic mixotroph dynamics arise with nutrient loading: Implications for mixotrophy as a harmful bloom forming mechanism	1	1	1		0
Cagle et al.	2019	Compounding effects of co-occurring disturbances o	1	1	1		0
Cagle et al.	2021	Allelopathy and micropredation paradigms reconcile	1	1	1		1	Mixotroph	Lab	res-int	yes	1	Organism
Cai et al.	2016	Two new karlotoxins found in Karlodinium veneficum	1	0
Calbet	2008	The trophic roles of microzooplankton in marine sy	1	0
Calbet and Saiz	2022	Thermal Acclimation and Adaptation in Marine Proto	1	1	1		1	Mixotroph	Lab	abt-int	yes	0	Organism
Calbet et al.	2011	Intraspecific variability in Karlodinium veneficum	1	0
Calbet et al.	2012	Effects of light availability on mixotrophy and mi	1	1	1		1	Seston	Mesocosm	res-int, spt-int*	yes	0	Both
Calderini et al.	2022	Metabolic plasticity of mixotrophic algae is key f	1	0
Calero et al.	2015	Shifts in plankton assemblages promoted by free water surface constructed wetlands and their implications in eutrophication remediation	1	0
Calliari et al.	2019	Density dependent grazing rates in a natural microzooplankton community	1	0
Callieri et al.	2006	Bacterial grazing by mixotrophic flagellates and D	1	0
Callieri et al.	2006	The unicellular freshwater cyanobacterium Synechoc	1	0
Callieri et al.	2016	Grazing-induced Synechococcus microcolony formatio	1	1	0
Candido and Lombardi	2018	The physiology of Chlorella vulgaris grown in conventional and biodigested treated vinasses	0
Cárdenas et al.	2014	Incorporation of inorganic mercury (Hg2+) in pelagic food webs of ultraoligotrophic and oligotrophic lakes: The role of different plankton size fractions and species assemblages	1	0
Cárdenas et al.	2018	Inorganic mercury (Hg2+) accumulation in autotrophic and mixotrophic planktonic protists: Implications for Hg trophodynamics in ultraoligotrophic Andean Patagonian lakes	1	0
Caron	2016	Mixotrophy stirs up our understanding of marine fo	1	1	0
Caron	2017	Acknowledging and incorporating mixed nutrition in	1	0
Caron and Hutchins	2013	The effects of changing climate on microzooplankto	1	1	0
CARON et al.	1990	CARBON, NITROGEN, AND PHOSPHORUS BUDGETS FOR THE M	1	1	1		0
CARON et al.	1993	LIGHT-DEPENDENT PHAGOTROPHY IN THE FRESH-WATER MIXOTROPHIC CHRYSOPHYTE DINOBRYON-CYLINDRICUM	1	1	1		1	Mixotroph	Lab	res-int	yes	0	Organism
CARPENTER et al.	1995	THE DINOFLAGELLATE DINOPHYSIS-NORVEGICA - BIOLOGIC	1	0
Carpenter et al.	2018	Single-Cell View of Carbon and Nitrogen Acquisitio	1	0
CARRIAS et al.	1994	VERTICAL AND TEMPORAL HETEROGENEITY OF PLANKTONIC	1	0
Carrias et al.	1996	Protistan bacterivory in an oligomesotrophic lake: Importance of attached ciliates and flagellates	1	0
Carrias et al.	1998	Seasonal dynamics and vertical distribution of planktonic ciliates and their relationship to microbial food resources in the oligomesotrophic Lake Pavin	x
Carrillo et al.	2017	Vulnerability of mixotrophic algae to nutrient pul	1	1	1		1	Seston	Mesocosm	res-int*	yes	0	Community
Carvalho and Granéli	2006	Acidotropic probes and flow cytometry a powerful	1	1	1		0
Carvalho and Granéli	2010	Contribution of phagotrophy versus autotrophy to Prymnesium parvum growth under nitrogen and phosphorus sufficiency and deficiency	1	1	0
Carvalho et al.	2008	Dinophysis norvegica (Dinophyceae), more a predator than a producer?	1	1	1		0
Casas-Monroy et al.	2022	Assessing the performance of four indicative analysis devices for ballast water compliance monitoring, considering organisms in the size range ≥10 to <50 μm	1	0
Castellani et al.	2013	The Scaled Subspaces Method: A new trait-based approach to model communities of populations with largely inhomogeneous density	1	0
Catalan and Donato Rondón	2016	Perspectives for an integrated understanding of tr	1	0
Cavalier-Smith and Chao	2006	Phylogeny and megasystematics of phagotrophic hete	1	0
Cawley et al.	2013	The role of dissolved organic matter (DOM) quality	1	1	0
Cecchi et al.	2016	Water flux management and phytoplankton communities in a Mediterranean coastal lagoon. Part II: Mixotrophy of dinoflagellates as an adaptive strategy?	1	1	1		0
Cellamare et al.	2013	Using functional approaches to study phytoplankton	1	0
Celussi et al.	2024	Annual recurrence of prokaryotic climax communitie	0
Cesar-Ribeiro et al.	2020	Is Oligotrophy an Equalizing Factor Driving Microp	1	0
Chakraborty et al.	2017	Trophic Strategies of Unicellular Plankton	1	1	1		0
Chakraborty et al.	2020	Latitudinal Variation in Plankton Traits and Ecosy	1	1	1		0
Challouf et al.	2017	Environmental assessment of the impact of cage fis	1	1	1		1	Water	Field sampling	ext-com	yes	0	Community
Chan et al.	2009	Pigmented Nanoflagellates Grazing on Synechococcus	1	0
Chan et al.	2019	Abiotic and Biotic Factors Affecting the Ingestion	1	0
Charvet et al.	2012	Chrysophytes and other protists in High Arctic lak	1	1	1		0
Charvet et al.	2014	Effects of light and prey availability on Arctic f	1	1	1		0
Charvet et al.	2011	MIXOTROPHIC PROTISTS IN HIGH ARCTIC LAKES	x
Chatzinotas et al.	2013	Assimilation of Cellulose-Derived Carbon by Microe	0
Chaudhary and Merrett	1984	GLYCOLLATE-PATHWAY ENZYMES IN MITOCHONDRIA FROM PHOTOTROPHIC, ORGANOTROPHIC AND MIXOTROPHIC CELLS OF EUGLENA	1	0
Chayanova et al.	1981	BIOGENESIS OF RIBULOSEBISPHOSPHATE CARBOXYLASE AND SYNTHESIS OF ITS LARGE SUBUNIT UNDER CONDITIONS OF MIXOTROPHIC ENERGY SUPPLY IN THE EUGLENA CELL	x
Chen et al.	2011	Biogeographic distribution of diversity and size-s	1	0
Chen et al.	2019	Effects of Asian Dust and Phosphorus Input on Abun	1	1	1		0
Chen et al.	2022	Dynamics of autotroph-mixotroph interactions with	1	1	1		0
Chen et al.	2022	Toxicity of selenium nanoparticles on Poterioochro	1	0
Chen et al.	2022	Was Dissolved Nitrogen Regime Driving Diatom to Di	1	1	1		0
Chen et al.	2019	Hypoxic conditions in stormwater retention ponds: potential for hydrogen sulfide emission	1	0
Chen et al.	2021	Metaproteomics reveals nutrient availability shaping distinct microbial community and metabolic niche in the nutrient-depleted and replete layers of an oligotrophic euphotic zone	0
Chen et al.	2024	Asynchronous multitrophic level regime shifts show resilience to lake browning	1	1	1		0
Chen et al.	2024	Diversity and distribution of small-sized planktonic ciliate communities in the East China Sea	1	0
Cheng et al.	2018	Protoplast preparation from enriched flagellates and resting cells of Haematococcus pluvialis	0
Chiang et al.	2003	The coupling of oligotrich ciliate populations and hydrography in the East China Sea: spatial and temporal variations	1	0
Choi et al.	2020	Seasonal and Geographical Transitions in Eukaryoti	1	0
Chojnacka et al.	2004	Trace element removal by Spirulina sp from copper smelter and refinery effluents	0
Christaki et al.	1999	Nanoflagellates (mixotrophs, heterotrophs and auto	1	0
Christaki et al.	2009	Community structure and trophic role of ciliates a	1	1	0
Christaki et al.	2008	Microbial food web structure in a naturally iron-fertilized area in the Southern Ocean (Kerguelen Plateau)	1	0
Chrzanowski et al.	2010	Element Stoichiometry of a Mixotrophic Protist Gro	1	1	1		1	Prey, Mixotroph	Lab	ext*-int, res-int, ext*-met	yes	0	Organism
Chu et al.	2023	Competition between phytoplankton and mixotrophs leads to metabolic character displacement	1	0
Chung et al.	2022	Differences in the Composition of Abundant Marine	1	0
Cira et al.	2021	Phytoplankton Dynamics in a Low-Inflow Estuary (Ba	1	1	1		0
Clark et al.	2006	Spatial and temporal dynamics of dissolved trace m	1	1	1		0
Clegg et al.	2012	Complementary ecophysiological strategies combine	1	1	0
Cleven and Weisse	2001	Seasonal succession and taxon-specific bacterial g	1	0
Cloern and Dufford	2005	Phytoplankton community ecology principles applie	1	0
Coats	1999	Parasitic life styles of marine dinoflagellates	1	0
Coats et al.	2020	Mixotrophic scrippsielloid dinoflagellates prey on	1	0
Cohen	2022	Mixotrophic plankton foraging behaviour linked to	1	0
Cohu et al.	2011	Occurrence of the toxic dinoflagellate Ostreopsis cf. ovata in relation with environmental factors in Monaco (NW Mediterranean)	0
Collos et al.	2013	Discrepancies between net particulate carbon produ	1	0
Collos et al.	2003	Response of coastal phytoplankton to ammonium and	1	1	1		1	Seston	Field sampling	spt-int*, res-int*	yes	0	Community
Comeau et al.	2013	Protists in Arctic Drift and Land-Fast Sea Ice	1	0
Comte et al.	2006	Microbial community structure and dynamics in the	1	0
Connell et al.	2020	Diel oscillations in the feeding activity of heter	1	1	0
Cooney et al.	2024	Morphology, behavior, and phylogenomics of Oxytoxum lohmannii, Dinoflagellata	1	0
Cordoba et al.	2021	De Novo Transcriptome Meta-Assembly of the Mixotrophic Freshwater Microalga Euglena gracilis	1	0
Cormier et al.	2022	Deuterium in marine organic biomarkers toward a n	1	0
Costa et al.	2019	Extreme drought favors potential mixotrophic organ	1	0
COSTA et al.	2022	Phytoplankton phagotrophy across nutrients and lig	1	0
Costa et al.	2024	Phytoplankton functional responses induced by extr	1	0
Costa et al.	2016	The effect of mixotrophy in the ex situ culture of the soft coral Sarcophyton cf. glaucum	0
Courboulès et al.	2023	Effects of an experimental terrestrial runoff on t	1	0
Coyne et al.	2021	Interactive effects of light, CO2 and temperature	1	1	1		1	Mixotroph	Lab	abt-int, res-int	yes	0	Organism
Crane and Grover	2010	Coexistence of mixotrophs, autotrophs, and heterotrophs in planktonic microbial communities	1	0
Crawford and Stoecker	1996	Carbon content, dark respiration and mortality of	1	0
Crawford et al.	2022	Apparent shifts in the microplankton community in	1	1	1		0
Creevy et al.	2018	Testate amoebae as functionally significant bioind	0
Creevy et al.	2023	Testate amoebae response and vegetation composition after plantation removal on a former raised bog	1	0
Crespo et al.	2011	Possible mixotrophy of pigmented nanoflagellates	1	1	1		1	Seston	Field sampling	spt-int*	No - C:Chla	0	Community
Crespo et al.	2012	Structure of the microbial plankton community in t	1	1	1		1	Seston	Field sampling	spt-int*	No - C:Chla	0	Community
Cropp and Norbury	2015	Mixotrophy the missing link in consumer-resource-	1	1	1		0
Cvejic and Rohmer	2000	CO2 as main carbon source for isoprenoid biosynthesis via the mevalonate-independent methylerythritol 4-phosphate route in the marine diatoms Phaeodactylum tricornutum and Nitzschia ovalis	0
Czypionka et al.	2011	Importance of mixotrophic nanoplankton in Aysen Fjord (Southern Chile) during austral winter	1	1	0
da Costa et al.	2016	Effects of water level reduction on the dynamics o	1	0
da Costa et al.	2024	Temporal and spatial variability of constitutive m	1	0
Dagenais-Bellefeuille and Morse	2013	Putting the N in dinoflagellates	1	1	0
Dahoumane et al.	2016	Improvement of kinetics, yield, and colloidal stability of biogenic gold nanoparticles using living cells of Euglena gracilis microalga	1	0
Dani et al.	2020	Isoprene Emission in Darkness by a Facultative Het	1	0
David et al.	2020	Impact of human activities on the spatio-seasonal dynamics of plankton diversity in drained marshes and consequences on eutrophication	1	1	1		0
Davidson et al.	2012	Harmful algal blooms: How strong is the evidence that nutrient ratios and forms influence their occurrence?	1	1	0
Davies et al.	2022	Copepods and mixotrophic Rhizaria dominate zooplankton abundances in the oligotrophic Indian Ocean	1	0
Day and Tsavalos	1996	An investigation of the heterotrophic culture of the green alga Tetraselmis	1	0
de Castro et al.	2009	Reverse Evolution Driving Forces Behind the Loss	1	0
De Domenico et al.	2023	The Zooxanthellate Jellyfish Holobiont Cassiopea a	1	0
De Figueiredo et al.	2007	Do protozoa contribute significantly to the diet o	1	0
De Hoyos et al.	1998	Specific composition and ecology of chrysophyte flagellates in Lake Sanabria (NW Spain)	1	0
de Kluijver et al.	2013	A 13C labelling study on carbon fluxes in Arctic p	1	1	1		0
De Laender et al.	2011	Functional redundancy and food web functioning in linuron-exposed ecosystems	1	0
de Lima et al.	2019	Abiotic Changes Driving Microphytoplankton Functio	1	1	1		1	Water	Field sampling	ext-com	yes	0	Community
De los Rios et al.	2019	ASSOCIATIONS BETWEEN BACTERIA, CHLOROPHYLL, MIXOTROPHIC CILIATES AND CRUSTACEAN ZOOPLANKTON IN THE LITTORAL OF A NORTH PATAGONIAN OLIGOTROPHIC LAKE (LAKE COLLICO, 38°S, CHILE)	1	0
De Los Rios et al.	2019	Experimental evidence for crustacean zooplankton grazing activity on mixotrophic ciliates	1	0
De Los Ríos-Escalante and Woelfl	2011	USE OF NULL MODELS TO EXPLAIN CRUSTACEAN ZOOPLANKTON ASSEMBLAGES IN NORTHERN PATAGONIAN LAKES (CHILE) WITH AND WITHOUT MIXOTROPHIC CILIATES	1	0
De Los Ríos-Escalante and Woelfl	2017	USE OF NULL MODELS TO EXPLAIN CRUSTACEAN ZOOPLANKTON ASSEMBLAGES IN NORTH PATAGONIAN LAKES WITH PRESENCE OR ABSENCE OF MIXOTROPHIC CILIATES (38°S, CHILE)	1	0
De los Rios-Escalante et al.	2020	First reports of associations between spectral properties, chlorophyll, bacterial and zooplankton in two Chilean north Patagonian lakes (Villarrica and Caburgua, 38° S, Araucania region, Chile)	1	0
De los Ríos-Escalante et al.	2022	Associations between Optical Properties and Mixotr	1	0
De los Ríos-Escalante et al.	2020	CRUSTACEAN ZOOPLANKTON COMMUNITIES, MIXOTROPHIC CILILATES, AND OPTICAL PROPERTIES IN NORTH PATAGONIAN LAKES, INVESTIGATED BY REMOTE SENSING	1	0
de los Rios-Escalate et al.	2022	POTENTIAL MIXOTROPHIC RELATIONS OF COPEPODS AND DINOFLAGELLATES AND THEIR ASSOCIATIONS WITH SPECTRAL PROPERTIES OF THE WATER BODIES IN ANTOFAGASTA BAY (23 degrees S, CHILE), INVESTIGATED WITH THE AID OF REMOTE SENSING	1	0
De Salas et al.	2005	Karlodinium australe sp nov (Gymnodiniales, Dinoph	1	0
Delgado-Molina et al.	2009	Interactive effects of phosphorus loads and ambien	1	1	1		1	Seston	Field sampling	res-int*	yes	0	Community
Demopoulos et al.	2019	Examination of Bathymodiolus childressi nutritional sources, isotopic niches, and food-web linkages at two seeps in the US Atlantic margin using stable isotope analysis and mixing models	0
Demura et al.	2018	Biomass productivity of native algal communities in Minamisoma city, Fukushima Prefecture, Japan	0
DESNITSKI	1995	ON THE ORIGIN OF METAZOA	0
Devi et al.	2022	Co-cultivation of microalgae-cyanobacterium under various nitrogen and phosphorus regimes to concurrently improve biomass, lipid accumulation and easy harvesting	0
Di Pane et al.	2022	Environmentally induced functional shifts in phyto	1	1	0
Diaz and Beamud	2014	Acidophilic phytoplankton in Argentina the case s	1	1	0
Díaz et al.	2020	Dinophysis Ehrenberg (Dinophyceae) in Southern Chile harbours red cryptophyte plastids from Rhodomonas/Storeatula clade	1	0
Diehl and Feissel	2000	Effects of enrichment on three-level food chains w	1	0
Dinasquet et al.	2022	Impact of dust addition on the microbial food web	1	0
Dixon et al.	2011	Microbial methanol uptake in northeast Atlantic wa	1	0
Djeghri et al.	2020	Isotopic and elemental compositions reveal density	0
Djeghri et al.	2020	δ13C, δ15N, and C:N ratios as nutrition indicators of zooxanthellate jellyfishes: insights from an experimental approach	0
Doblin et al.	2004	Transport of the harmful bloom alga Aureococcus an	1	0
Dolan	1997	Phosphorus and ammonia excretion by planktonic protists	0
Dolan and Marrase	1995	Planktonic ciliate distribution relative to a deep chlorophyll maximum: Catalan sea, NW Mediterranean, June 1993	1	1	0
Dolan and Pérez	2000	Costs, benefits and characteristics of mixotrophy	1	0
Dolan et al.	1999	Planktonic ciliates in the Mediterranean Sea: longitudinal trends	1	1	0
Dölger et al.	2017	Swimming and feeding of mixotrophic biflagellates	1	0
Dolhi et al.	2012	Establishment of Microbial Eukaryotic Enrichment C	0
Domaizon et al.	2003	Taxon-specific and seasonal variations in flagella	1	0
Domingues and Lima	2023	Unusual red tide of the dinoflagellate Lingulodini	1	1	1		1	Water	Field sampling	ext-com	yes	1	Community
Dong et al.	2024	Prevalence and Preferred Niche of Small Eukaryotes with Mixotrophic Potentials in the Global Ocean	1	0
Dorado-García et al.	2016	Experimental assessment of a possible microbial pr	1	1	0
Dorrell and Bowler	2017	Secondary Plastids of Stramenopiles	1	1	0
Dory et al.	2021	Microbial consortia in an ice-covered high-altitud	1	1	1		0
Dory et al.	2022	Summer dynamics drive the microbial response to ca	1	1	1		0
Dory et al.	2023	Phytoplankton assemblage shifts with dissolved org	1	1	1		0
Dory et al.	2024	Algal- and soil-derived dissolved organic matter s	1	1	1		0
Driscoll et al.	2023	Behavioural differences underlie toxicity and pred	1	1	1		0
Du et al.	2019	Spatial heterogeneity of the planktonic protistan	1	0
Du et al.	2022	Functional Responses of Phytoplankton Assemblages	1	1	0
Du Yoo et al.	2015	Feeding by heterotrophic protists on the toxic dinoflagellate Ostreopsis cf. ovata	1	0
Du Yoo et al.	2017	Mixotrophy in the marine red-tide cryptophyte Teleaulax amphioxeia and ingestion and grazing impact of cryptophytes on natural populations of bacteria in Korean coastal waters	1	1	0	The ratio of the daily carbon acquisition of T.amphioxeia from Synechococcus sp. relative to its body carbon
Duarte et al.	2019	Ecotoxicity of the lipid-lowering drug bezafibrate on the bioenergetics and lipid metabolism of the diatom Phaeodactylum tricornutum	1	0
Duarte et al.	2013	The Oligotrophic Ocean Is Heterotrophic	1	1	0	O2/N2 ratio & O2/Ar ratio
Dubinsky and Schofield	2010	From the light to the darkness thriving at the li	0
Duhamel et al.	2018	Mixotrophic metabolism by natural communities of u	1	0
Duhamel et al.	2019	Small pigmented eukaryotes play a major role in ca	1	1	0
Dupuy et al.	2000	Impact of the oyster Crassostrea gigas on a microb	1	0
Dupuy et al.	2007	Seasonal variations in planktonic community struct	1	0
Dutta et al.	2023	Depth drives the distribution of microbial ecologi	0
Eckford-Soper et al.	2022	A case for an active eukaryotic marine biosphere d	1	0
Edwards	2019	Mixotrophy in nanoflagellates across environmental	1	0
Edwards et al.	2023	Ingestion kinetics of mixotrophic and heterotrophi	1	0
Edwards et al.	2023	Trophic strategies explain the ocean niches of sma	1	0
Edwards et al.	2024	Trophic strategies of picoeukaryotic phytoplankton vary over time and with depth in the North Pacific Subtropical Gyre	1	1	0
EinickerLamas et al.	1996	Effects of cadmium on Euglena gracilis membrane lipids	x
Elangovan and Gauns	2023	A study on microzooplankton community from the coastal waters of eastern Arabian Sea: emphasis on the dominance of heterotrophic dinoflagellates	1	0
Ellis and Stanford	1982	COMPARATIVE PHOTOHETEROTROPHY, CHEMOHETEROTROPHY, AND PHOTOLITHOTROPHY IN A EUTROPHIC RESERVOIR AND AN OLIGOTROPHIC LAKE	1	0
Elshanawany and Zonneveld	2016	Dinoflagellate cyst distribution in the oligotrophic environments of the Gulf of Aqaba and northern Red Sea	1	0		nutrient limitation
Endo et al.	2018	Contrasting biogeography and diversity patterns be	1	0
Endo et al.	2023	Haptophyte communities along the Kuroshio current	1	0
Eom et al.	2021	Interactions between common heterotrophic protists	1	0
Eom et al.	2024	Combined effects of hypoxia and starvation on the	1	0
Epps et al.	2024	Cryptic corals thriving in dynamic environments may hold key insights into future coral reef habitats	0			coral
Espinoza-Gallardo et al.	2017	b-glucans, production and properties in microalgae with emphasis on Nannochloropsis genus (Ochrophyta, Eustigmatales)	0
Esqueda-Lara and Hernández-Becerril	2017	Two new species of the dinoflagellate genus Phalacroma Stein (Dinophyceae) from the tropical Mexican Pacific	1	0
Esteban et al.	2010	Mixotrophy in Ciliates	1	0		food limited
Eze et al.	2022	Effects of organic carbon sources on growth and oil accumulation by Desmodesmus subspicatus LC172266 under mixotrophic condition	0
Eze et al.	2017	A novel flat plate air-lift photobioreactor with inclined reflective broth circulation guide for improved biomass and lipid productivity by Desmodesmus subspicatus LC172266	0
Faithfull et al.	2011	Testing the light nutrient hypothesis in an olig	1	1	1		0
Faithfull et al.	2011	Bottom-up carbon subsidies and top-down predation	1	1	1		1	Seston	Mesocosm	res-int*, int*-ext*	yes	0	Community
Falcao et al.	2022	Brazil-Malvinas Confluence in the South-West Atlantic Ocean: phytoplankton species, life forms and trophic mode	1	0		downloaded_Minerva, nutrients
Fan et al.	2022	Addition of humic acid accelerates the growth of E	0
Farjallah et al.	2024	NMR- and HRMS-based untargeted metabolomic study of metal-stressed Euglena gracilis cells	1	0
Farnelid et al.	2016	Identification of Associations between Bacteriopla	1	0
Faure et al.	2019	Mixotrophic protists display contrasted biogeograp	1	0
FAUST and MORTON	1995	MORPHOLOGY AND ECOLOGY OF THE MARINE DINOFLAGELLAT	1	0
Fawcett and Parrow	2014	MIXOTROPHY AND LOSS OF PHOTOTROPHY AMONG GEOGRAPHI	1	0
Fay et al.	2013	Linking bacterivory and phyletic diversity of prot	1	0
Feinstein et al.	2002	Effects of light on photosynthesis, grazing, and p	1	0
Feitosa et al.	2019	Plankton community interactions in an Amazonian fl	1	0
Felip et al.	1999	Temporal changes of microbial assemblages in the i	1	1	0
Fernandes et al.	2019	Dynamics and succession of plankton communities wi	1	1	0
Ferragut et al.	2022	The success of algae with luxury P uptake and mixo	0
Ferreira and Calbet	2020	Caveats on the use of rotenone to estimate mixotro	1	0
Ferreira et al.	2021	Mixoplankton interferences in dilution grazing exp	1	0
Ferreira et al.	2022	The effect of short-term temperature exposure on v	1	0
Ferreira et al.	2022	The strengths and weaknesses of Live Fluorescently	1	0
Ferrier-Pagès et al.	2021	Tracing the Trophic Plasticity of the Coral-Dinofl	0
Figueiras et al.	2014	Estimating phytoplankton size-fractionated primary	1	0
Figueiras et al.	2020	About Pigmented Nanoflagellates and the Importance	1	1	0
Filip et al.	2012	Nutritional mode and specialization alter protist	1	0
Findlay et al.	2001	Climatic influences on algal populations of boreal	1	1	1		0
Fiorendino et al.	2020	Growth response of Dinophysis, Mesodinium, and Teleaulax cultures to temperature, irradiance, and salinity	1	0		nutrient limited
First et al.	2007	Patterns of microzooplankton growth in dilution ex	1	0
Fischer et al.	2022	Light-dependent niche differentiation in two mixot	1	1	1		1	Mixotroph	Lab	res-int	yes	0	Organism
Fischer et al.	2017	Identity of the limiting nutrient (N vs. P) affect	1	1	1		1	Seston	Lab	res-int*	yes	0	Community
Fischer et al.	2017	Importance of mixotrophic bacterivory can be predi	1	1	1		0
Fistarol et al.	2015	Environmental and Sanitary Conditions of Guanabara	0
Flöder et al.	2006	Energy-dependent bacterivory in Ochromonas minima -: A strategy promoting the use of substitutable resources and survival at insufficient light supply	1	1	1	C:N, N:P in "Results & Discussion"	0
Flöder et al.	2024	Competition between mixo- and heterotrophic ciliates under dynamic resource supply	1	0
Flood and Burkholder	2018	Imbalanced nutrient regimes increase Prymnesium parvum resilience to herbicide exposure	1	1	1		1	Water	Lab	ext-met, met-ext	yes	1	Organism
Florenza and Bertilsson	2023	Choice of methodology and surrogate prey are decis	1	0
Florenza et al.	2024	Fluorescently labeled prey surrogates in combinati	1	0
Flynn	1998	Estimation of kinetic parameters for the transport	1	1	1		0
Flynn and Hansen	2013	Cutting the Canopy to Defeat the "Selfish Gene"; Conflicting Selection Pressures for the Integration of Phototrophy in Mixotrophic Protists	1	1	1		1	Mixotroph	Model	res-int	No - C:Chla	0	Organism
Flynn and Mitra	2023	Feeding in mixoplankton enhances phototrophy incre	1	0	0
Flynn and Mitra	2009	Building the perfect beast modelling mixotrophi	1	1	1		1	Mixotroph, Prey, Predator	Model	ext*-int, ext*-met, res-int, met-int, com-int	yes	0	Organism
Flynn and Raven	2023	Errata and re-visitation of What is the limit for	1	0
Flynn and Skibinski	2020	Exploring evolution of maximum growth rates in pla	1	0
Flynn et al.	2013	Misuse of the phytoplanktonzooplankton dichotomy	1	1	0
Flynn et al.	2019	Mixotrophic protists and a new paradigm for marine	1	1	0
Flynn et al.	2018	Mixotrophy in Harmful Algal Blooms: By Whom, on Whom, When, Why, and What Next	0			Book chapter
Fonseca and Bicudo	2011	Phytoplankton seasonal and vertical variations in	1	1	1		0
Fonseca et al.	2022	Effects of DOC addition from different sources on	1	1	1		0
Forsström et al.	2013	Responses of microbial food web to increased alloc	1	1	0
Forster et al.	2021	Lake Ecosystem Robustness and Resilience Inferred	1	0
Foster and Chrzanowski	2012	The mixotrophic protist Ochromonas danica is an in	1	1	0
Foster and Chrzanowski	2012	A simple defined medium for growth and maintenance of the mixotrophic protist Ochromonas danica	1	0		nutrient
Foster and Zehr	2019	Diversity, Genomics, and Distribution of Phytoplankton- Cyanobacterium Single-Cell Symbiotic Associations	1	0
Fouilland et al.	2000	Size-fractionated phytoplankton carboxylase activi	1	0
Fox et al.	2018	Gradients in Primary Production Predict Trophic St	0
Fox et al.	2019	Trophic plasticity in a common reef-building coral	0
Franzè and Lavrentyev	2014	Microzooplankton Growth Rates Examined across a Te	1	1	0
Franzè and Lavrentyev	2017	Microbial food web structure and dynamics across a	1	1	0
Franzo et al.	2015	Foam production as a side effect of an offshore li	1	0
Frau et al.	2017	Why predation is not a controlling factor of phyto	1	0
Frias-Lopez et al.	2009	Use of stable isotope-labelled cells to identify a	1	0
Froneman and Perissinotto	1996	Structure and grazing of the microzooplankton comm	1	0
Fu et al.	2020	Protist Interactions and Seasonal Dynamics in the	1	1	1		1	Water	Field sampling	ext-com	yes	0	Community
Fujii et al.	2006	Isolation of the non-fastidious microalga with astaxanthin-accumulating property and its potential for application to aquaculture	1	0
Fulton et al.	2004	Biogeochemical marine ecosystem models II: the effect of physiological detail on model performance	1	1	1		1	Seston	Model	int*-ext*	yes	0	Organism
Furusato et al.	2004	Tolerance for prolonged darkness of three phytopla	1	1	0
Füssy et al.	2019	Subcellular Compartments Interplay for Carbon and	1	0
Gabyshev and Gabysheva	2022	Effect of the Concentration Gradient of Organic Ma	1	0
Gagat and Mackiewicz	2017	Cymbomonas tetramitiformis - a peculiar prasinophy	1	0
Gaillard et al.	2021	Effect of a short-term salinity stress on the grow	1	0
Gaillard et al.	2024	Investigating the role of allelochemicals in the interaction between Alexandrium monilatum and other phytoplankton species	1	0
Gain et al.	2021	Trophic state alters the mechanism whereby energet	1	0
Gall et al.	2009	A physical-microbial food web coupled model to study the evolution of the ecological functioning of a new reservoir after its flooding (Sep, Puy de Dome)	1	0		nutrient
Gallardo et al.	2012	Aquatic metabolism short-term response to the floo	1	1	0
Gao et al.	2018	Impact of Dinophysis acuminata Feeding Mesodinium	1	0
Gao et al.	2019	Prey Lysate Enhances Growth and Toxin Production i	0
Gaonkar and Campbell	2023	De novo transcriptome assembly and gene annotation	1	0
Garate et al.	2022	Shared and contrasting associations in the dynamic	1	1	0
García-Oliva and Wirtz	2022	Size-dependent and -independent prey selection of	1	0
García-Oliva et al.	2022	Phytoplankton and particle size spectra indicate i	1	0
García-Portela et al.	2018	Comparative ecophysiology of Dinophysis acuminata	1	0
García-Portela et al.	2018	Metabolomic Profiles of Dinophysis acuminata and D	1	0
García-Portela et al.	2020	Uptake of Inorganic and Organic Nitrogen Sources b	1	0
García-Portela et al.	2023	Studies on the complex Warnowiaceae (Dinophyceae)	1	0
Garner et al.	2022	Protist Diversity and Metabolic Strategy in Freshw	1	0
Gast and Sanders	2020	You are what you eat: mixotrophic protists in Antarctic marine plankton communities	0			Meeting presentation abstract
Gast et al.	2018	Mixotrophic Activity and Diversity of Antarctic Ma	1	1	0
Gast et al.	2014	Antarctic mixotrophic protist abundances by microscopy and molecular methods	1	0		nutrient
Gastineau et al.	2021	Complete chloroplast genome of the mixotrophic chr	1	0
Gavelis et al.	2015	Single-cell transcriptomics using spliced leader P	1	0
Gawryluk et al.	2019	Non-photosynthetic predators are sister to red alg	1	0
Genitsaris et al.	2022	Diversity of taxon-specific traits of seasonally distinct unicellular eukaryotic assemblages in a eutrophic coastal area with marked plankton blooms	1	1	1		1	Water	Field sampling	ext-com	yes	0	Community
Gerea et al.	2013	In situ prey selection of mixotrophic and heterotr	1	1	0
Gerea et al.	2015	Presence, abundance and bacterivory of the mixotro	1	0
Gerea et al.	2017	CDOM and the underwater light climate in two shall	1	0
Gerea et al.	2019	Grazing impact and prey selectivity of picoplankto	1	1	0
Gerloff-Elias et al.	2005	Light acclimation of Chlamydomonas acidophila accu	1	1	0
Germond et al.	2013	The phylogenetic position and phenotypic changes o	1	0
Germond et al.	2013	Physiological changes of a green alga (Micractinium sp.) involved in an early-stage of association with Tetrahymena thermophila during 5-year microcosm culture	1	0		food and resource
Gervais	1997	Light-dependent growth, dark survival, and glucose	1	0
GERVAIS	1991	WHICH FACTORS CONTROLLED SEASONAL AND SPATIAL-DISTRIBUTION OF PHYTOPLANKTON SPECIES IN SCHLACHTENSEE (BERLIN, FRG) 1987	x			cannot download
Gettings et al.	2014	Dynamics of late spring and summer phytoplankton communities on Georges Bank, with emphasis on diatoms, Alexandrium spp., and other dinoflagellates	1	1	0	nutrient
Ghyoot et al.	2017	Modeling Plankton Mixotrophy A Mechanistic Model	1	1	1		0
Ghyoot et al.	2017	Introducing mixotrophy into a biogeochemical model	1	1	1		1	Water	Field sampling, Model	ext-com*	yes	0	Community
Giacobbe	1995	Morphological observations on Dinophysis species (Dinophyceae) from Mediterranean coastal waters	1	0
Gibbs et al.	2020	Algal plankton turn to hunting to survive and reco	1	0
Gibert et al.	2017	The ecological consequences of environmentally ind	1	0
Gillette et al.	2021	Abundance of mixoplanktonic algae in relation to prey, light and nutrient limitation in a dystrophic lake: a mesocosm study	1	1	0	downloaded_Minerva, C:P
Giovanardi et al.	2013	Morphophysiological analyses of Neochloris oleoabundans (Chlorophyta) grown mixotrophically in a carbon-rich waste product	0
Gismervik	2005	Numerical and functional responses of choreo- and	1	0
Gleich et al.	2024	Protistan community composition and metabolism in	1	1	0
Glibert	2019	Phytoplankton in the aqueous ecological theater: Changing conditions, biodiversity, and evolving ecological concepts	1	1	0
Glibert	2016	Margalef revisited: A new phytoplankton mandala incorporating twelve dimensions, including nutritional physiology	1	1	0
Glibert and Burkholder	2011	Harmful algal blooms and eutrophication strategi	1	1	0
Glibert and Mitra	2022	From webs, loops, shunts, and pumps to microbial m	1	1	0
Glibert et al.	2001	Harmful algal blooms in the Chesapeake and coastal	1	1	1		1	Water	Field sampling	ext-com	yes	1	Community
Glibert et al.	2009	Grazing by Karenia brevis on Synechococcus enhance	1	0
Glibert et al.	2012	Recent insights about relationships between nutrient availability, forms, and stoichiometry, and the distribution, ecophysiology, and food web effects of pelagic and benthic Prorocentrum species	1	1	0
Gobler et al.	2012	The role of nitrogenous nutrients in the occurrence of harmful algal blooms caused by Cochlodinium polykrikoides in New York estuaries (USA)	1	0		nutrient
Godrijan et al.	2020	Mixotrophic uptake of organic compounds by coccoli	1	0
Goes et al.	2020	Ecosystem state change in the Arabian Sea fuelled	1	1	1		1	Water	Field sampling	ext-com, ext-met	yes	0	Both
Golubkov et al.	2019	Effects of environmental variables on midsummer dinoflagellate community in the Neva Estuary (Baltic Sea)	1	0
Gomaa et al.	2014	One Alga to Rule them All: Unrelated Mixotrophic Testate Amoebae (Amoebozoa, Rhizaria and Stramenopiles) Share the Same Symbiont (Trebouxiophyceae)	1	0
Gomes et al.	2018	Influence of Light Availability and Prey Type on t	1	1	0
Goncharenko et al.	2021	Ecological niche modeling of toxic dinoflagellate Prorocentrum cordatum in the Black Sea	1	0
Gonzalez et al.	2022	Modeling the metabolic evolution of mixotrophic ph	1	0
González-Gil et al.	2011	Considerations on the toxigenic nature and prey so	1	0
Gonzalez-Olalla et al.	2019	Mixotrophic trade-off under warming and UVR in a m	1	1	1		1	Mixotroph	Lab	abt-int, res-int	yes	0	Organism
González-Olalla et al.	2018	Climate-driven shifts in algal-bacterial interacti	1	1	1		1	Water, Seston	Field sampling	spt-int*, int*-com*; ext-met	yes	0	Both
González-Olalla et al.	2022	Fluctuation at High Temperature Combined with Nutr	1	1	1		0
González-Olalla et al.	2021	Regulation of Phagotrophy by Prey, Low Nutrients,	1	1	1		1	Mixotroph	Lab	res-int	yes	0	Organism
GOWING and GARRISON	1992	ABUNDANCE AND FEEDING ECOLOGY OF LARGER PROTOZOOPLANKTON IN THE ICE EDGE ZONE OF THE WEDDELL AND SCOTIA SEAS DURING THE AUSTRAL WINTER	1	0
Granda and Alvarez	2008	The annual cycle of nanoflagellates in the Central Cantabrian Sea (Bay of Biscay)	1	0
Granéli	2006	Kill your enemies and eat them with the help of yo	1	1	0
Granéli and Salomon	2010	FACTORS INFLUENCING ALLELOPATHY AND TOXICITY IN PR	1	1	0
Graneli et al.	1997	Light and dark carbon uptake by Dinophysis species	1	1	1		0
Granéli et al.	2008	The role of allelopathy for harmful algae bloom fo	1	0
Granéli et al.	2012	The ecophysiology and bloom dynamics of Prymnesium spp.	1	1	0	C:N,N:P,C:P
Grattepanche et al.	2022	Diversity of Microbial Eukaryotes Along the West A	1	0
Graupner et al.	2018	Evolution of heterotrophy in chrysophytes as refle	1	0
Green and Lyons	2009	The Saline Lakes of the McMurdo Dry Valleys, Antarctica	1	1	0
Green et al.	2020	Comparison of unused water and year-old used water	0
Grey et al.	1997	Temporal patterns of protozooplankton abundance and their food in Ellis fjord, Princess Elizabeth Land, eastern Antarctica	1	0		nutrients
Gribble et al.	2005	Distribution and toxicity of Alexandrium ostenfeldii (Dinophyceae) in the Gulf of Maine, USA	1	0		nutrients
Groussman et al.	2021	Diel-Regulated Transcriptional Cascades of Microbi	1	0
Grover	2000	Resource competition and community structure in aq	1	1	1		1	Water	Field sampling	ext-com, ext-met	yes	0	Both
Grow et al.	2023	Exploring the diversity of microeukaryotic communities in New England tide pools	1	0		downloaded_Minerva
Grzebyk et al.	2003	Effects of salinity and two coastal waters on the	1	1	1		0
Gu et al.	2022	Metabolomics revealed the photosynthetic performan	1	0
Guan et al.	2023	Diel Variation of Phytoplankton Communities in the	1	0
Guildford et al.	2008	PCB Concentrations in Lake Trout (Salvelinus namaycush) Are Correlated to Habitat Use and Lake Characteristics	0
Gulk et al.	2023	Biochemical Composition of Euglena gracilis Cells during Mixotrophic Growth in the Presence of Various Organic Substrates	1	0
Guo et al.	2024	Micromonas, a small pigmented flagellate, predomin	1	0
Guo et al.	2023	Water mass-driven multiple ecological effects determine the biodiversity and community assembly of microbial flagellates in subtropic-tropic marginal seas of China	1	0
Gutekunst et al.	2014	The Bidirectional NiFe-hydrogenase in Synechocysti	0
Gyaltshen et al.	2023	Long-Read-Based Genome Assembly Reveals Numerous E	1	0
Haavisto et al.	2024	High-throughput profiling of metabolic responses t	1	1	1		0
Hackett et al.	2003	Phylogenetic evidence for the cryptophyte origin o	1	0
Hadas et al.	2014	Protozoa (Unicellular Zooplankton): Ciliates and Flagellates	0			Book chapter
Hagen et al.	2001	Effect of cultivation parameters on growth and pig	0
HAIGH and TAYLOR	1991	MOSAICISM OF MICROPLANKTON COMMUNITIES IN THE NORT	1	0
Hajdu et al.	2007	Phytoplankton vertical distributions and composition in Baltic Sea cyanobacterial blooms	1	0		nutrients
Hall et al.	2008	Environmental factors contributing to the developm	1	1	1		0
Hambright et al.	2014	Regulation of growth and toxicity of a mixotrophic	1	1	1		1	Water	Lab	ext-com, ext-met, abt-com, abt-met	yes	1	Both
Hamilton et al.	2017	Dynamics of Teleaulax-like cryptophytes during the	1	0
Hammer and Pitchford	2005	The role of mixotrophy in plankton bloom dynamics,	1	0
Hammer and Pitchford	2006	Mixotrophy, allelopathy and the population dynamic	1	1	0
Hamsher et al.	2020	Effects of light, dissolved nutrients and prey on	1	1	1		1	Water	Lab	ext-met	yes	0	Organism
Han et al.	2016	Co-culturing bacteria and microalgae in organic ca	0
Hannisdal et al.	2017	Common species link global ecosystems to climate c	1	0
Hansen	2011	The Role of Photosynthesis and Food Uptake for the	1	1	0
Hansen	2007	Interactions among marine protists: Importance of mixotrophy, pH and toxins	0			Conference abstract
Hansen and Calado	1999	Phagotrophic mechanisms and prey selection in free	1	0
Hansen and Hjorth	2002	Growth and grazing responses of Chrysochromulina e	1	0
Hansen and Moestrup	2005	Flagellar apparatus and nuclear chambers of the green dinoflagellate Gymnodinium chlorophorum	1	0
Hansen and Nielsen	1997	Mixotrophic feeding of Fragilidium subglobosum (Di	1	0
Hansen et al.	2000	Physiology of the mixotrophic dinoflagellate Fragi	1	0
Hansen et al.	2007	Baldinia anauniensis gen. et sp nov. a 'new' din	1	0
Hansen et al.	2019	In situ and experimental evidence for effects of e	1	0
Hansen et al.	1996	Fine structural observations on Gonyaulax spinifera (Dinophyceae), with special emphasis on the flagellar apparatus	1	0		downloaded_Minerva
Hansen et al.	2013	Acquired phototrophy in Mesodinium and Dinophysis - A review of cellular organization, prey selectivity, nutrient uptake and bioenergetics	1	0		food
Hansson et al.	2019	Environmental drivers of mixotrophs in boreal lake	1	1	0
Haraguchi and Odebrecht	2010	Dinophysiales (Dinophyceae) in the farthest Southe	0
Haraguchi et al.	2018	Phytoplankton Community Dynamic A Driver for Cili	1	1	0
Haro-Moreno et al.	2019	Prokaryotic Population Dynamics and Viral Predatio	1	0
Hartmann et al.	2013	In situ interactions between photosynthetic picoeu	1	0
Hartmann et al.	2012	Mixotrophic basis of Atlantic oligotrophic ecosyst	1	1	0
Hartwich et al.	2010	Changes in the competitive abilities of two rotife	1	0
Hasan et al.	2019	Comparative proteomics investigation of central carbon metabolism in Euglena gracilis grown under predominantly phototrophic, mixotrophic and heterotrophic cultivations	1	0
Hasan et al.	2017	A comprehensive assessment of the biosynthetic pathways of ascorbate, Î±-tocopherol and free amino acids in Euglena gracilis var. saccharophila	1	0
Hattenrath-Lehmann and Gobler	2015	The contribution of inorganic and organic nutrient	1	0
Hattenrath-Lehmann et al.	2015	Nitrogenous Nutrients Promote the Growth and Toxic	1	1	1		0
Hattenrath-Lehmann et al.	2021	Transcriptomic and isotopic data reveal central role of ammonium in facilitating the growth of the mixotrophic dinoflagellate, Dinophysis acuminata	1	0		food, ntrogen
Havskum and Hansen	1997	Importance of pigmented and colourless nano-sized	1	0
Havskum and Riemann	1996	Ecological importance of bacterivorous, pigmented	1	0
Havskum et al.	2005	Effect of turbulence on sedimentation and net popu	1	0
He et al.	2023	Metabarcoding analysis identifies high diversity o	1	0
He et al.	2021	Assessment of for the control of the predator flagellate Poterioochromonas malhamensis in pilot-scale culture of Chlorella sorokiniana	1	0
Heikkilä et al.	2016	Dinoflagellate cyst production over an annual cycl	1	1	1		0
Heil et al.	2014	Blooms of Karenia brevis (Davis) G. Hansen & O. Moestrup on the West Florida Shelf: Nutrient sources and potential management strategies based on a multi-year regional study	1	1	1	C:Chla, C:N:P	0
Heinze et al.	2013	Role of temperature in growth, feeding, and vertic	1	0
Helenius et al.	2020	Stable isotope labeling reveals patterns in essent	0
Herbei et al.	2010	Physiochemical properties influencing biomass abundance and primary production in Lake Hoare, Antarctica	1	0		nutrient, light
Herfort et al.	2012	Red Waters of Myrionecta rubra are Biogeochemical	1	1	1		1	Seston	Field sampling	com-ext	yes	0	Community
Hernández-Ruiz et al.	2020	Response of pico-nano-eukaryotes to inorganic and	1	1	1		0
Hernández-Urcera et al.	2018	Notes on the Cultivation of Two Mixotrophic Dinoph	1	0
Higgins et al.	2018	Impact of thiamine metabolites and spent medium fr	1	0
Hill et al.	2023	Physiology of the widespread pulsating soft coral	0
Hillbricht-Ilkowska	1983	PRODUCTIVITY, STRUCTURE AND DYNAMICS OF LAKE BIOTA (A SYNTHESIS OF RESEARCH)	x
Hiltunen et al.	2012	Mixotrophy and the toxicity of Ochromonas in pelag	1	0
Hingsamer et al.	2013	Interaction of productivity and disturbance in a m	1	1	1		0
Hitchcock et al.	2010	Net community production and dark community respir	1	1	0
Hitchman and Jones	2000	The role of mixotrophic protists in the population	1	0
Ho et al.	2022	Annual Cycle of the Synechococcus spp. and Picoeuk	1	0
Ho et al.	2020	Body Size, Light Intensity, and Nutrient Supply De	1	1	1		1	Seston	Field sampling, Model	res-int*	yes	0	Community
Hofmann et al.	2021	Understanding controls on Margalefidinium polykrikoides blooms in the lower Chesapeake Bay	1	0		nutrients
Holen	1999	Effects of prey abundance and light intensity on t	1	0
Holen	2010	Mixotrophy in two species of Ochromonas (Chrysophyceae)	1	0		nutrients
Holen	2000	The relative abundance of mixotrophic and heterotrophic ciliates in an oligotrophic lake	x			cannot look in paper pdf
HOLEN and BORAAS	1995	MIXOTROPHY IN CHRYSOPHYTES	x			cannot look in paper pdf
Holen and Princiotta	2023	Encystment by the mixotrophic flagellate Ochromona	1	0
Holmes and Lewis	2022	Bimodal Cell Size and Fusing Cells Observed in a C	1	0
Hood et al.	2006	Modeling the influence of nutrients, turbulence and grazing on Pfiesteria population dynamics	1	1	1	DIN/DON, modelling study	0
Hooper et al.	2024	Arctic cyanobacterial mat community diversity decreases with latitude across the Canadian Arctic	1	0
Hörstmann et al.	2022	Microbial diversity through an oceanographic lens	1	0
Hörstmann et al.	2024	Biogeographic gradients of picoplankton diversity	1	0
Houdan et al.	2005	Cryopreservation of the coccolithophore, Emiliania huxleyi (Haptophyta, Prymnesiophyceae)	1	0		nutrients
Houliez et al.	2023	Does prey availability influence the detection of Dinophysis spp. by the imaging FlowCytobot?	1	0
Hovde et al.	2015	Genome Sequence and Transcriptome Analyses of Chry	1	0
Hu and Gao	2003	Optimization of growth and fatty acid composition	0
Hu et al.	2018	Shifting metabolic priorities among key protistan	1	0
Huang et al.	2024	Dinoflagellate Tripos species composition and seas	1	0
Huang et al.	2017	Influence of nitrogen limitation on the bioaccumul	1	1	1		1	Mixotroph	Lab	res-int	yes	0	Organism
Huang et al.	2019	Distribution of Karlodinium veneficum in the coastal region of Xiangshan Bay in the East China Sea, as detected by a real-time quantitative PCR assay of ribosomal ITS sequence	1	1	1		1	Water	Field sampling	ext-com	yes	1	Community
Hughes et al.	2021	Metabolic Reliance on Photosynthesis Depends on Bo	1	0
Huynh et al.	2022	Dinoflagellate Tripos furca and Tripos fusus niches in the South China Sea: Maximum entropy assessment of environmental factors	1	1	0	N:P
Hwang and Heath	1997	Bacterial productivity and protistan bacterivory i	1	0
Ichinomiya et al.	2024	Importance of microzooplankton for sustaining high mesozooplankton biomass during post-bloom period in the Oyashio region of the western subarctic Pacific	1	0
Ignatiades	2012	Mixotrophic and heterotrophic dinoflagellates in e	1	0
Ilyash	2002	Relationship between photosynthetic activity and assimilation of organic matter in marine plankton mixotrophic algae - The possibility of different metabolic strategies	x			Article in Russian
Imai and Kimura	2008	Resistance of the fish-killing dinoflagellate Cochlodinium polykrikoides against algicidal bacteria isolated from the coastal sea of Japan	1	0
Imai and Nishitani	2000	Attachment of picophytoplankton to the cell surface of the toxic dinoflagellates Dinophysis acuminata and D. fortii	1	0		downloaded_Minerva
Imai et al.	2003	Monitoring of DSP toxins in small-sized plankton fraction of seawater collected in Mutsu Bay, Japan, by ELISA method: relation with toxin contamination of scallop	1	0
Inda and Peleato	2002	Immunoquantification of flavodoxin and ferredoxin from Scenedesmus vacuolatus (Chlorophyta) as iron-stress molecular markers	1	0		iron
Isaksson	1998	Phagotrophic phytoflagellates in lakes - a literature review	x			cannot download
Isaksson et al.	1999	Bacterial grazing by phagotrophic phytoflagellates	1	1	0
Isegawa	2023	Activation of Immune and Antiviral Effects by Euglena Extracts: A Review	1	0
Islabao et al.	2016	Effects of irradiance on growth, pigment content and photosynthetic efficiency on three peridinin-containing dinoflagellates	1	0		nutrients
Ismael	2003	Succession of heterotrophic and mixotrophic dinofl	1	0
Ismail and Al-Shehhi	2023	Applications of biogeochemical models in different	1	1	0
Izaguirre et al.	2004	Algal assemblages across a wetland, from a shallow	1	0
Izaguirre et al.	2012	Grazing rates of protists in wetlands under contra	1	1	0
Izaguirre et al.	2016	Drivers of phytoplankton diversity in Patagonian a	1	0
Izaguirre et al.	2021	Phylogenetic diversity and dominant ecological tra	1	0
Izaguirre et al.	2021	Phytoplankton in Antarctic lakes biodiversity and	1	0
Jacobson	1999	A brief history of dinoflagellate feeding research	1	0
JACOBSON and ANDERSEN	1994	THE DISCOVERY OF MIXOTROPHY IN PHOTOSYNTHETIC SPECIES OF DINOPHYSIS (DINOPHYCEAE) - LIGHT AND ELECTRON-MICROSCOPIC OBSERVATIONS OF FOOD VACUOLES IN DINOPHYSIS-ACUMINATA, D-NORVEGICA AND 2 HETEROTROPHIC DINOPHYSOID DINOFLAGELLATES	1	0		downloaded_Minerva
Jacobson and Anderson	1996	Widespread phagocytosis of ciliates and other prot	1	0
Jacquemin et al.	2019	Effects of catchment area and nutrient deposition	1	1	1		0
Jacquemot et al.	2024	Stratification and summer protist communities in t	1	1	0
Jacquet et al.	2014	Cyanobacterial bloom termination the disappearanc	1	1	1		1	Water	Field sampling	ext-com	yes	0	Community
Jacquet et al.	2005	Estimates of protozoan- and viral-mediated mortali	1	1	1		0
Jäger et al.	2014	Interactions between metazoans, autotrophs, mixotr	1	1	1		1	Seston	Lab	res-int*	yes	0	Community
Jakobsen et al.	2000	Growth and grazing responses of two chloroplast-re	1	0
Jakovljevic et al.	2024	First insight in cyanobacterial and algal communit	1	0
James et al.	2011	Probabilistic ecological hazard assessment of microcystin-LR allelopathy to Prymnesium parvum	1	0		phosphorus
Jang	2022	Assessment of biodiversity, global distribution, a	1	0
Jang and Jeong	2020	Spatio-temporal distributions of the newly describ	1	0
Jang et al.	2016	Feeding by the newly described heterotrophic dinof	1	0
Jang et al.	2019	De novo transcriptome of the newly described photo	1	0
Jang et al.	2022	Protistan Communities Within the Galapagos Archipe	1	1	1		0
Jang et al.	2017	De novo assembly and characterization of the transcriptome of the newly described dinoflagellate Ansanella granifera: Spotlight on flagellum-associated genes	1	0
Jang et al.	2017	High contents of eicosapentaenoic acid and docosahexaenoic acid in the mixotrophic dinoflagellate Paragymnodinium shiwhaense and identification of putative omega-3 biosynthetic genes	1	0
Jang et al.	2017	Mixotrophy in the newly described dinoflagellate Yihiella yeosuensis: A small, fast dinoflagellate predator that grows mixotrophically, but not autotrophically	1	0
Jang et al.	2022	Assessing the utility of mitochondrial gene markers in the family Suessiaceae (Dinophyta) with phylogenomic validation	1	0
Jansson et al.	1996	Nutrient limitation of bacterioplankton, autotroph	1	0
Jansson et al.	1999	Impact of allochthonous organic carbon on microbial food web carbon dynamics and structure in Lake Ortrasket	x			cannot look in paper pdf
Jasser and Kostrzewska-Szlakowska	2012	Fading out of the trophic cascade at the base of t	1	0
Jassey et al.	2013	To What Extent Do Food Preferences Explain the Tro	1	0
Jassey et al.	2015	An unexpected role for mixotrophs in the response	1	0
Jassey et al.	2016	Loss of testate amoeba functional diversity with i	1	0
Jati et al.	2017	Mixotrophic species influencing phytoplankton comm	1	0
Jauzein et al.	2015	The impact of associated bacteria on morphology and physiology of the dinoflagellate Alexandrium tamarense	1	0
Jeone et al.	2017	Ichthyotoxic Cochlodinium polykrikoides red tides	1	0
Jeong	2011	Mixotrophy in Red Tide Algae Raphidophytes	1	1	0
Jeong et al.	1997	Fragilidium cf mexicanum, a thecate mixotrophic di	1	0
Jeong et al.	1999	Feeding by the mixotrophic thecate dinoflagellate	1	1	0
Jeong et al.	1999	Growth and grazing rates of the marine planktonic	1	0
Jeong et al.	2001	Growth and grazing rates of the heterotrophic dino	1	0
Jeong et al.	2002	Growth and grazing rates of the prostomatid ciliat	1	0
Jeong et al.	2004	Mixotrophy in the phototrophic harmful alga Cochlo	1	0
Jeong et al.	2005	Feeding by phototrophic red-tide dinoflagellates	1	0
Jeong et al.	2005	Feeding by the mixotrophic red-tide dinoilagellate	1	0
Jeong et al.	2006	Distribution of the heterotrophic dinoflagellate P	1	0
Jeong et al.	2007	Feeding by the Pfiesteria-like Heterotrophic Dinof	1	0
Jeong et al.	2010	Ecology of Gymnodinium aureolum. I. Feeding in wes	1	0
Jeong et al.	2011	Feeding by the Newly Described, Nematocyst-Bearing	1	0
Jeong et al.	2012	Heterotrophic feeding as a newly identified surviv	1	0
Jeong et al.	2015	A hierarchy of conceptual models of red-tide gener	1	0
Jeong et al.	2016	Reduction in CO2 uptake rates of red tide dinoflag	1	0
Jeong et al.	2018	FEEDING BY COMMON HETEROTROPHIC PROTISTS ON THE MI	1	0
Jeong et al.	2018	Interactions between the Newly Described Small- an	1	0
Jeong et al.	2021	Annual carbon retention of a marine-plankton commu	1	0
Jeong et al.	2021	Feeding diverse prey as an excellent strategy of m	1	0
Jeong et al.	2023	Multigene phylogeny reveals a cryptic diversity in	1	0
Jeong et al.	2010	Feeding by raphidophytes on the cyanobacterium Syn	1	0
Jeong et al.	2013	Raphidophyte red tides in Korean waters	1	0
Jeong et al.	2017	Differential interactions between the nematocyst-bearing mixotrophic dinoflagellate Paragymnodinium shiwhaense and common heterotrophic protists and copepods: Killer or prey	1	0
Jeong et al.	2018	Effects of light intensity, temperature, and salinity on the growth and ingestion rates of the red-tide mixotrophic dinoflagellate Paragymnodinium shiwhaense	1	0		nutrients
Jeong et al.	2016	Mixotrophy in the phototrophic dinoflagellate Takayama helix (family Kareniaceae): Predator of diverse toxic and harmful dinoflagellates	1	0
Jeong et al.	2004	Feeding by larvae of the mussel Mytilus galloprovincialis on red-tide dinoflagellates	x			cannot look in paper pdf
Jeong et al.	2013	Red tides in Masan Bay, Korea in 2004-2005: I. Daily variations in the abundance of red-tide organisms and environmental factors	1	1	0	N:P
Jephson and Carlsson	2009	Species- and stratification-dependent diel vertica	1	0
Ji et al.	2018	Metatranscriptome analysis reveals environmental a	1	1	1		0
Ji et al.	2016	Mixotrophic cultivation of Nephroselmis sp using industrial wastewater for enhanced microalgal biomass production	1	0
Jia et al.	2019	Cell cycle regulation of the mixotrophic dinoflage	1	0
Jiang and Johnson	2021	Swimming behavior of cryptophyte prey affects prey preference of the ambush-feeding ciliate Mesodinium rubrum	1	0		downladed_Minerva
Jiang et al.	2019	Dinobryon taiyuanensis (Chrysophyta, Dinobryaceae), a new freshwater species described from Shanxi province, China	0			New species description
Jiang et al.	2018	Dinobryon ningwuensis (Chrysophyta, Dinobryaceae), a new freshwater species described from Shanxi province, China	0			New species description
Jiang et al.	2015	Vertical variation of pelagic ciliate communities in the western Arctic Ocean	1	0
Jimenez et al.	2021	No evidence of Phago-mixotropy in Micromonas polar	1	0
Jochimsen et al.	1997	Stetteria hydrogenophila, gen. nov. and sp. nov.,	1	0
John et al.	2022	Spatial and biological oceanographic insights into	1	1	0
Johnsen et al.	1999	Eco-physiology, big-optics and toxicity of the ich	1	1	0
Johnson	2011	Acquired Phototrophy in Ciliates A Review of Cell	1	0
Johnson	2011	The acquisition of phototrophy adaptive strategie	1	0
Johnson	2015	Inducible Mixotrophy in the Dinoflagellate Proroce	1	1	0
Johnson and Beaudoin	2019	The genetic diversity of plastids associated with	1	0
Johnson and Moeller	2018	Editorial Mixotrophy in Protists From Model Syst	1	0
Johnson and Stoecker	2005	Role of feeding in growth and photophysiology of M	1	0
Johnson et al.	2006	Sequestration, performance, and functional control	1	1	0
Johnson et al.	2013	Seasonal dynamics of Mesodinium rubrum in Chesapea	1	0
Johnson et al.	2016	The Genetic Diversity of Mesodinium and Associated	1	0
Johnson et al.	2018	High Grazing Rates on Cryptophyte Algae in Chesape	1	0
JONES	1992	THE INFLUENCE OF HUMIC SUBSTANCES ON LACUSTRINE PL	1	1	0
Jones	2000	Mixotrophy in planktonic protists an overview	1	1	0
JONES	1994	MIXOTROPHY IN PLANKTONIC PROTISTS AS A SPECTRUM OF NUTRITIONAL STRATEGIES	1	1	0	P:N stoichiometry
JONES et al.	1995	THE RELATIONSHIP BETWEEN PHOTOACCLIMATION AND PHAGOTROPHY WITH RESPECT TO CHLOROPHYLL-A, CARBON AND NITROGEN-CONTENT, AND CELL-SIZE OF CHRYSOCHROMULINA-BREVIFILUM (PRYMNESIOPHYCEAE)	1	1	1		1	Mixotroph	Lab	res-int	yes	0	Organism
Jones et al.	2009	Experiments on Mixotrophic Protists and Catastrophic Darkness	1	1	0	C:N:P
JONES et al.	1993	MIXOTROPHY IN MARINE SPECIES OF CHRYSOCHROMULINA (PRYMNESIOPHYCEAE) - INGESTION AND DIGESTION OF A SMALL GREEN FLAGELLATE	1	0		downloaded_Minerva, light & phosphate
JONSSON	1994	TIDAL RHYTHM OF CYST FORMATION IN THE ROCK POOL CILIATE STROMBIDIUM-OCULATUM GRUBER (CILIOPHORA, OLIGOTRICHIDA) - A DESCRIPTION OF THE FUNCTIONAL BIOLOGY AND AN ANALYSIS OF THE TIDAL SYNCHRONIZATION OF ENCYSTMENT	1	0
Jost et al.	2004	The effects of mixotrophy on the stability and dynamics of a simple planktonic food web model	1	1	1	C:Chla, Redfield, modelling Study	0
Juncos et al.	2023	Trace elements in sediments and plankton from two	1	0
Jyothibabu et al.	2003	Dominance of dinoflagellates in microzooplankton community in the oceanic regions of the Bay of Bengal and the Andaman Sea	1	0		nutrients
Kajan et al.	2024	Insight into planktonic protistan and fungal commu	1	0
Kalinowska	2004	Bacteria, nanoflagellates and ciliates as components of the microbial loop in three lakes of different trophic status	1	0		downloaded_Minerva
Kalinowska and Grabowska	2016	Autotrophic and heterotrophic plankton under ice i	1	0
Kalinowska et al.	2017	Microbial and classic food web components under ic	1	0
Kamiyama	2000	Application of a vital staining method to measure	1	0
Kamiyama et al.	2003	Characteristics of the distribution of bacteria, h	1	0
Kamiyama et al.	2010	Effect of temperature on production of okadaic aci	1	0
Kamjunke	2010	Temperature affects the response of heterotrophic	1	1	0
Kamjunke and Tittel	2008	Utilisation of leucine by several phytoplankton species	1	0
Kamjunke et al.	2008	Algae as competitors for glucose with heterotrophi	1	1	0
Kamjunke et al.	2012	Consumption of large, Chlorella-bearing ciliates (	1	0
Kamjunke et al.	2004	Strong vertical differences in the plankton composition of an extremely acidic lake	1	0		light, food
Kamjunke et al.	2007	Phosphorus gain by bacterivory promotes the mixotrophic flagellate Dinobryon spp. during re-oligotrophication	1	1	0	C:P
Kamjunke et al.	2009	Trophic interactions of the pelagic ciliate Stentor spp. in North Patagonian lakes	1	0
Kang et al.	2010	Description of a New Planktonic Mixotrophic Dinofl	1	0
Kang et al.	2011	Mixotrophy in the Newly Described Phototrophic Din	1	0
Kang et al.	2019	Feeding by common heterotrophic protists on the ph	1	0
Kang et al.	2020	Effects of temperature on the growth and ingestion	1	0
Kang et al.	2021	Eutrophication Driven by Aquaculture Fish Farms Co	1	0
Kang et al.	2023	Feeding by common heterotrophic protists on the mi	1	0
Kang et al.	2014	Gymnodinium smaydae n. sp., a New Planktonic Photo	1	0
Kang et al.	2013	Red tides in Shiwha Bay, western Korea: A huge dike and tidal power plant established in a semi-enclosed embayment system	1	0		phosphorus
Kangro and Olli	2005	The effect of nutrient limitation on Dinobryon balticum (Chrysophyceae):: a mesocosm study	0			Conference abstract
Kankaala	1988	THE RELATIVE IMPORTANCE OF ALGAE AND BACTERIA AS FOOD FOR DAPHNIA-LONGISPINA (CLADOCERA) IN A POLYHUMIC LAKE	1	0
Kanna et al.	2021	Salt Stress Induces Paramylon Accumulation and Fin	1	0
Karayanni et al.	2004	Evaluation of double formalin - Lugol's fixation i	1	0
Karlusich et al.	2020	Exploration of marine phytoplankton from their hi	1	0
Karlusich et al.	2020	Phytoplankton in the Tara Ocean	1	0
Karnatak and Wollrab	2017	Mixotrophy and intraguild predation - dynamic cons	1	0
Karnkowska et al.	2015	EVOLUTION OF PLASTID-TARGETED PROTEINS IN THE SECONDARY PLASTID-CONTAINING MIXOTROPHIC EUGLENID - RAPAZA VIRIDIS	x
Karosiene et al.	2016	Factors promoting persistence of the bloom-forming Gonyostomum semen in temperate lakes	1	0		nutrients
Käse et al.	2020	Rapid succession drives spring community dynamics	1	0
Katechakis and Stibor	2006	The mixotroph Ochromonas tuberculata may invade an	1	1	1		1	Seston	Lab	com-int*	yes	0	Community
Katechakis et al.	2005	Mixotrophic versus photoautotrophic specialist alg	1	1	1		1	Mixotroph	Lab	res-int*	yes	0	Community
Kazmierczak	1976	DEVONIAN AND MODERN RELATIVES OF PRECAMBRIAN EOSPHAERA - POSSIBLE SIGNIFICANCE FOR EARLY EUKARYOTES	1	0
Keller et al.	2014	Turbidity Maximum Entrapment of Phytoplankton in t	1	0
KELLER et al.	1994	PHAGOTROPHY OF FLUORESCENTLY LABELED BACTERIA BY AN OCEANIC PHYTOPLANKTER	1	0		nutrients, light
Kent et al.	2004	Annual patterns in bacterioplankton community vari	1	0
Kerimoglu et al.	2017	Modelling the plankton groups of the deep, peri-al	1	1	1		0
Keskes et al.	2020	Dinoflagellates encystment with emphasis on blooms in Boughrara Lagoon (South-Western Mediterranean): Combined effects of trace metal concentration and environmental context	1	0
Keva et al.	2023	Herbivorous cladoceran essential fatty acid and ch	1	0
Khanaychenko et al.	2020	Rhodomonas storeatuloformis sp. nov. (Cryptophyceae, Pyrenomonadaceae), a new cryptomonad from the Black Sea: morphology versus molecular phylogeny	1	0
Khlebovich	2010	Structural and trophic characteristics of protozoa	1	0
Khomich et al.	2017	Planktonic protistan communities in lakes along a	1	0
Kiko et al.	2023	Towards a distributed and operational pelagic imaging network	0
Kim and Jeong	2004	Feeding by the heterotrophic dinoilagellates Gyrod	1	0
Kim and Park	2019	Unveiling the hidden genetic diversity and chlorop	1	0
Kim and Park	2017	Feeding characteristics and molecular phylogeny of the thecate mixotrophic dinoflagellate Fragilidium mexicanum	1	0
Kim et al.	2008	Growth and grazing responses of the mixotrophic di	1	0
Kim et al.	2012	DINOPHYSIS CAUDATA (DINOPHYCEAE) SEQUESTERS AND RE	1	0
Kim et al.	2014	The Effect of Starvation on Plastid Number and Pho	1	0
Kim et al.	2015	Obligate mixotrophy of the pigmented dinoflagellat	1	0
Kim et al.	2017	Dynamics of Sequestered Cryptophyte Nuclei in Meso	1	0
Kim et al.	2019	Growth and Chloroplast Replacement of the Benthic	1	0
Kim et al.	2009	GROWTH AND FEEDING ACTIVITY OF THE MIXOTROPHIC DINOFLAGELLATES DINOPHYSIS ACUMINATA AND DINOPHYSIS CAUDATA: NUTRIENT LIMITATION, FOOD QUALITY, AND DIEL CYCLE	0
Kim et al.	2007	Effects of light intensity and prey concentration on growth, grazing, and survival of the mixotrophic dinoflagellate Dinophysis acuminata	1	0
Kim et al.	2020	Paramylon production from heterotrophic cultivation of Euglena gracilis in two different industrial byproducts: Corn steep liquor and brewer's spent grain	1	1	1		0
Kim et al.	2022	Valorization of corn steep liquor for efficient paramylon production using Euglena gracilis: The impact of precultivation and light-dark cycle	1	0
Kirkwood et al.	2003	Physiological characteristics of cyanobacteria in	1	0
Kitano et al.	1997	Changes in eicosapentaenoic acid content of Navicula saprophila, Rhodomonas salina and Nitzschia sp under mixotrophic conditions	1	0
Klais et al.	2017	Community assembly and drivers of phytoplankton fu	1	0
Knoll and Follows	2016	A bottom-up perspective on ecosystem change in Mes	1	0
Koenig et al.	2018	Impact of two hot and dry summers on the community	1	0
Koenig et al.	2018	Taxonomic and functional traits responses of Sphagnum peatland testate amoebae to experimentally manipulated water table	1	0
Koenig et al.	2017	Response of Sphagnum Testate Amoebae to Drainage, Subsequent Re- wetting and Associated Changes in the Moss Carpet - Results from a Three Year Mesocosm Experiment	1	0
Koike	2002	Mixotrophy of Dinophysis fortii A strategy for gr	1	0
Kong et al.	2023	RNA outperforms DNA-based metabarcoding in assessing the diversity and response of microeukaryotes to environmental variables in the Arctic Ocean	1	0
Kong et al.	2021	Microplastics interfere with mixotrophic Ochromonas eliminating toxic Microcystis	1	0
Kooijman et al.	2002	Light-induced mass turnover in a mono-species community of mixotrophs	1	1	1		0
Kopecka et al.	1977	EUGLENA-GRACILIS CHLOROPLAST GENOME - ANALYSIS BY RESTRICTION ENZYMES	1	1	0
Koppelle et al.	2022	Mixotrophy in the bloom-forming genus Phaeocystis	1	1	0
Koppelle et al.	2024	Contrasting responses of different mixotrophic pro	1	1	1		0
Kosakyan et al.	2012	COI Barcoding of Nebelid Testate Amoebae (Amoebozoa: Arcellinida): Extensive Cryptic Diversity and Redefinition of the Hyalospheniidae Schultze	1	0
Kousri et al.	2023	Effects of experimental sediment resuspension on p	1	0
Kousri et al.	2023	Structure of planktonic food web in the Gulf of Ga	1	1	1		0
Krasnova et al.	2015	Study of microbial communities in redox zone of me	1	0
Krasnova et al.	2018	The characteristic pattern of multiple colored lay	1	0
Kraus et al.	2019	Putatively asexual chrysophytes have meiotic genes	1	0
Krom et al.	2005	Summary and overview of the CYCLOPS P addition Lagrangian experiment in the Eastern Mediterranean	1	1	1		0
KROYMANN et al.	1995	OPPOSITE REGULATION OF THE COPY NUMBER AND THE EXP	1	0
Krylov et al.	2018	Diverse impacts of semiaquatic bird colonies on bi	x
Ktistaki et al.	2024	Brownification in the Eastern Mediterranean Sea e	1	1	0
Kudela et al.	2008	Linking the physiology and ecology of Cochlodinium to better understand harmful algal bloom events:: A comparative approach	1	0
Kudela et al.	2010	The role of nutrients in regulation and promotion of harmful algal blooms in upwelling systems	1	1	0
Kumar et al.	2024	Mixotrophic growth of a ubiquitous marine diatom	1	1	1		0
Küppers et al.	2016	Drivers of highly diverse planktonic ciliate assem	1	0
Lacroux et al.	2022	Microalgae screening for heterotrophic and mixotrophic growth on butyrate	1	1	1		0
Lagarde et al.	2017	Recruitment of the Pacific oyster Crassostrea giga	1	0
Lagarde et al.	2018	Trophic environments influence size at metamorphos	1	0
Laget et al.	2024	Global census of the significance of giant mesopelagic protists to the marine carbon and silicon cycles	1	0
Lagus et al.	2004	Species-specific differences in phytoplankton resp	1	1	1		1	Water	Mesocosm	ext-com	yes	0	Community
Lambert et al.	2022	The dynamic trophic architecture of open-ocean pro	1	1	1		0
Lammers et al.	2016	Carbon flows in eutrophic Lake Rotsee a 13C-label	1	0
Landry et al.	2020	Mesozooplankton biomass and temperature-enhanced g	1	1	1		0
Lange et al.	2023	Nutritional ecology of temperate octocorals in a w	1	1	1		0
Lara et al.	2015	Planktonic eukaryote molecular diversity discrimi	1	0
Larsson et al.	2022	Mucospheres produced by a mixotrophic protist impa	1	0
Lasek-Nesselquist and Johnson	2019	A Phylogenomic Approach to Clarifying the Relation	1	0
Lasek-Nesselquist et al.	2015	Insights into transcriptional changes that accompa	1	0
Laurion et al.	1998	UVB effects on a plankton community results from	1	0
Laval-Peuto and Rassoulzadegan	1988	AUTOFLUORESCENCE OF MARINE PLANKTONIC OLIGOTRICHINA AND OTHER CILIATES	1	0
LAVALPEUTO	1990	PLASTID SYMBIOSIS AND MIXOTROPHY IN THE PROTOZOA	0
Lavrentyev et al.	1998	Microbial plankton response to resource limitation	1	1	1		1	Seston	Field sampling	spt-int*	yes	0	Community
Lavrentyev et al.	2019	Microzooplankton Distribution and Dynamics in the	1	0
Law et al.	2023	Coastal micro-phytoplankton community changes during the toxigenic Alexandrium minutum blooms in a semi-enclosed tropical coastal lagoon (Malaysia, South China Sea)	1	1	1		1	Water	Field sampling	ext-com	yes	1	Community
Laybourn-Parry	2002	Survival mechanisms in Antarctic lakes	1	0
Laybourn-Parry	1997	The microbial loop in Antarctic lakes	0
Laybourn-Parry	2003	Polar limnology, the past, the present and the future	0
Laybourn-Parry and Bell	2014	Ace Lake three decades of research on a meromicti	1	0
Laybourn-Parry and Bell	2012	High Altitude and Latitude Lakes	0
Laybourn-Parry and Bell	2014	Ace Lake: three decades of research on a meromictic, Antarctic lake	1	0
Laybourn-Parry and Marshall	2003	Photosynthesis, mixotrophy and microbial plankton	1	0
Laybourn-Parry and Pearce	2016	Heterotrophic bacteria in Antarctic lacustrine and	1	0
Laybourn-Parry and Pearce	2007	The biodiversity and ecology of Antarctic lakes m	1	1	0
Laybourn-Parry et al.	1997	A mixotrophic ciliate as a major contributor to pl	1	0
Laybourn-Parry et al.	2000	Protozoan growth rates in Antarctic lakes	1	0
Laybourn-Parry et al.	2005	Flagellate nutritional versatility as a key to sur	1	0
LAYBOURNPARRY and MARCHANT	1992	THE MICROBIAL PLANKTON OF FRESH-WATER LAKES IN THE VESTFOLD HILLS, ANTARCTICA	1	0
LAYBOURNPARRY and ROGERSON	1993	SEASONAL PATTERNS OF PROTOZOOPLANKTON IN LAKE WINDERMERE, ENGLAND	0
LAYBOURNPARRY et al.	1991	THE PLANKTON OF A LARGE OLIGOTROPHIC FRESH-WATER A	1	0
LAYBOURNPARRY et al.	1994	PROTOZOOPLANKTON AND BACTERIOPLANKTON IN A LARGE O	1	0
LAYBOURNPARRY et al.	1992	SEASONAL CYCLE OF THE MICROBIAL PLANKTON IN CROOKED LAKE, ANTARCTICA	1	0
Le Jeune et al.	2007	Planktonic microbial community responses to added copper	1	0
Le Noac'h and Beisner	2024	A database of nutritional strategies of nanoplankton genera present in North American lake surface waters	1	0
Le Noac'h et al.	2024	Nutrient availability is the main driver of nanoph	1	0
LeBlanc et al.	1997	The feeding ecology of the cyclopoid copepod Diacyclops thomasi in Lake Ontario	1	0
Leblond et al.	2023	Galactolipid composition of the star-shaped dinofl	1	0
Lee and Park	2018	Genetic Analyses of the rbcL and psaA Genes From S	1	0
Lee et al.	2012	Community metabolism and energy transfer in the Ch	1	0
Lee et al.	2012	Prey-dependent retention of dimethylsulfoniopropio	1	0
Lee et al.	2014	Mixotrophy in the newly described dinoflagellate A	1	0
Lee et al.	2014	Spatial distribution of small phytoplankton compos	1	0
Lee et al.	2019	First report of the photosynthetic dinoflagellate	1	0
Lee et al.	2020	Spatial-temporal distributions of the newly descri	1	0
Lee et al.	2021	Vitamin B12 auxotrophy of the red tide dinoflagell	1	0
Lee et al.	2023	Feeding by the calanoid copepods Acartia spp. on t	1	0
Lee et al.	2014	Feeding by the newly described mixotrophic dinoflagellate Gymnodinium smaydae: Feeding mechanism, prey species, and effect of prey concentration	1	0
Lee et al.	2016	Mixotrophic ability of the phototrophic dinoflagellates Alexandrium andersonii, A. affine, and A. fraterculus	1	0
Lee et al.	2015	Mixotrophy in the nematocyst-taeniocyst complex-bearing phototrophic dinoflagellate Polykrikos hartmannii	1	0
LEEPER and PORTER	1995	TOXICITY OF THE MIXOTROPHIC CHRYSOPHYTE POTERIOOCHROMONAS-MALHAMENSIS TO THE CLADOCERAN DAPHNIA-AMBIGUA	0
Lefranc et al.	2005	Genetic diversity of small eukaryotes in lakes dif	1	0
Legrand and Carlsson	1998	Uptake of high molecular weight dextran by the din	1	0
Legrand et al.	1998	Induced phagotrophy in the photosynthetic dinoflag	1	0
Legrand et al.	2001	Phagotrophy and toxicity variation in the mixotrop	1	1	1		0
Lehtinen et al.	2021	Phytoplankton Morpho-Functional Trait Variability	1	1	0
Lei et al.	2018	A change in phytoplankton community index with water quality improvement in Tolo Harbour, Hong Kong	1	0
Leles et al.	2017	Oceanic protists with different forms of acquired	1	0
Leles et al.	2019	Sampling bias misrepresents the biogeographical si	1	0
Leles et al.	2021	Differences in physiology explain succession of mi	1	1	1		0
Leles et al.	2018	Modelling mixotrophic functional diversity and imp	1	1	1		1	Water, Mixotroph, Seston	Model	int*-com*, int*-ext*, int*-ext*	yes	0	Community
Lemley et al.	2020	Harmful algal blooms of Heterosigma akashiwo and e	1	0
Lenard et al.	2018	Does an increase in water color intensity affect t	1	1	1		0
Leont'ev and Akulov	2004	Ecomorpheme of organic world: Experience of construction	0
Lepère et al.	2010	Vertical structure of small eukaryotes in three la	1	0
Lepori-Bui et al.	2022	Evidence for evolutionary adaptation of mixotrophi	1	1	1		0
Lepori-Bui et al.	2022	Evidence for evolutionary adaptation of mixotrophic nanoflagellates to warmer temperatures (vol 28, pg 7094, 2022)	1	1	1		0
Leppäranta et al.	2012	The influence of ice season on the physical and ec	1	0
Leruste et al.	2021	Impact of nutrient availability on the trophic str	1	1	1		1	Water	Field sampling	ext-com	yes	0	Community
Leruste et al.	2016	First steps of ecological restoration in Mediterra	1	0
Leruste et al.	2018	Complementarity of the multidimensional functional	1	0
Leruste et al.	2019	Physiological and behavioral responses of phytopla	1	1	0
Levinsen et al.	1999	Plankton community structure and carbon cycling on	1	1	0
Levinsen et al.	2000	Annual succession of marine pelagic protozoans in	1	0
LEWITUS and CARON	1991	PHYSIOLOGICAL-RESPONSES OF PHYTOFLAGELLATES TO DISSOLVED ORGANIC SUBSTRATE ADDITIONS .2. DOMINANT ROLE OF AUTOTROPHIC NUTRITION IN PYRENOMONAS-SALINA (CRYPTOPHYCEAE)	0
LEWITUS and KANA	1995	LIGHT RESPIRATION IN 6 ESTUARINE PHYTOPLANKTON SPE	1	0
Lewitus et al.	1999	Mixotrophy and nitrogen uptake by Pfiesteria pisci	1	0
Lewitus et al.	2003	Harmful algal blooms in South Carolina residential	1	1	1		0
Li and Morgan-Kiss	2019	Influence of Environmental Drivers and Potential I	1	1	1		0
Li et al.	2000	Spatial and temporal aspects of Gyrodinium galathe	1	1	1		1	Water	Field sampling	ext-int, ext-met, int*-ext*	yes	1	Both
Li et al.	1996	Ingestion of fluorescently labeled and phycoerythr	1	0
Li et al.	1999	Feeding, pigmentation, photosynthesis and growth o	1	0
Li et al.	2001	Use of the 'food vacuole content' method to estima	1	1	1		0
Li et al.	2011	Planktonic Microbes in the Gulf of Maine Area	1	0
Li et al.	2013	Compositional differences among planktonic ciliate	1	0
Li et al.	2021	Plasticity in the grazing ecophysiology ofFlorenci	1	1	1		0
Li et al.	2022	Broad phylogenetic and functional diversity among	1	0
Li et al.	2024	In situ community transcriptomics illuminates CO2-	1	1	0
Li et al.	2024	Relative importance of bacterivorous mixotrophs in	1	0
Li et al.	2000	Mixotrophy in Gyrodinium galatheanum (Dinophyceae)	1	1	1		1	Water, Mixotroph	Field sampling, Lab	ext-int, ext-met	yes	0	Organism
Li et al.	2021	Transcriptome profiling reveals versatile dissolved organic nitrogen utilization, mixotrophy, and N conservation in the dinoflagellate Prorocentrum shikokuense under N deficiency	1	1	1		1	Mixotroph	Lab	res-int	yes	1	Organism
Li et al.	2023	Composition and genetic diversity of picoeukaryotes in the northeastern South China Sea during the Luzon winter bloom	1	0
Li et al.	2019	Drivers of protistan community autotrophy and heterotrophy in chemically stratified Antarctic lakes	1	1	1		0
Li et al.	2012	Growth and competition of several harmful dinoflagellates under different nutrient and light conditions	1	1	1		1	Water	Lab	ext-met	yes	1	Organism
Li et al.	2022	A three-dimensional mixotrophic model of Karlodinium veneficum blooms for a eutrophic estuary	1	1	1		1	Water	Lab	ext-met	yes	1	Organism
Lie et al.	2017	Effect of light and prey availability on gene expr	1	0
Lie et al.	2018	A tale of two mixotrophic chrysophytes Insights i	1	0
Liénart et al.	2021	Long-term changes in trophic ecology of blue musse	1	1	1		0
Lim et al.	2019	Effects of light intensity and temperature on grow	1	0
Lim et al.	2020	Semi-continuous cultivation of the mixotrophic din	1	0
Lim et al.	2019	Five Alexandrium species lacking mixotrophic abili	1	0
Lim et al.	2014	Inhibition of growth rate and swimming speed of the harmful dinoflagellate Cochlodinium polykrikoides by diatoms: Implications for red tide formation	1	0
Lim et al.	2014	Feeding by the newly described heterotrophic dinoflagellate Stoeckeria changwonensis: A comparison with other species in the family Pfiesteriaceae	1	0
Lim et al.	2015	Mixotrophy in the newly described dinoflagellate Alexandrium pohangense: A specialist for feeding on the fast-swimming ichthyotoxic dinoflagellate Cochlodinium polykrikoides	1	0
Lim et al.	2017	Control of ichthyotoxic Cochlodinium polykrikoides using the mixotrophic dinoflagellate Alexandrium pohangense: A potential effective sustainable method	1	0
Lim et al.	2018	Feeding by the harmful phototrophic dinoflagellate Takayama tasmanica (Family Kareniaceae)	1	0
Lin and Glibert	2019	Mixotrophy with multiple prey species measured wit	1	0
Lin et al.	2017	Specific eukaryotic plankton are good predictors o	1	1	0
Lin et al.	2017	Karlodinium veneficum feeding responses and effect	1	1	1		1	Water	Lab	ext-com	yes	1	Community
Lin et al.	2013	Changes in size and trophic structure of the nanoflagellate assemblage in response to a spring phytoplankton bloom in the central Yellow Sea	1	0
Lin et al.	2018	Simulating Effects of Variable Stoichiometry and T	1	1	1		1	Water, Mixotroph	Model	abt-int, ext-com	yes	1	Both
Linacre et al.	2012	Temporal dynamics of carbon flow through the micro	1	1	1		1	Mixotroph	Mesocosm	spt-int*	No - C:Chla	0	Community
Lindehoff et al.	2010	INFLUENCE OF PREY AND NUTRITIONAL STATUS ON THE RA	1	1	1		1	Water, Mixotroph	Lab	ext-int	yes	0	Organism
Lindehoff et al.	2011	Nitrogen uptake kinetics of Prymnesium parvum (Haptophyte)	1	1	1		0
Lindström et al.	2020	DESTABILIZATION, STABILIZATION, AND MULTIPLE ATTRA	1	0
Lischka et al.	2017	Ciliate and mesozooplankton community response to	1	1	0
Litaker et al.	2003	Identification of Pfiesteria piscicida (Dinophycea	1	0
Liu et al.	2009	Extreme diversity in noncalcifying haptophytes exp	1	0
Liu et al.	2010	A Time line of the Environmental Genetics of the H	1	0
Liu et al.	2012	Complete genome of Ignavibacterium album, a metabo	1	0
Liu et al.	2015	Changes in gene expression of Prymnesium parvum in	1	1	0
Liu et al.	2016	Gene expression characterizes different nutritiona	1	0
Liu et al.	2021	Effects of temperature on a mixotrophic dinoflagel	1	1	1		1	Mixotroph	Lab	abt-int, met-int	yes	0	Organism
Liu et al.	2022	Selective Feeding of a Mixotrophic Dinoflagellate	1	1	1		1	Prey	Lab	ext*-met, int*-ext*	yes	0	Organism
Liu et al.	2017	The diversity and structure of marine protists in the coastal waters of China revealed by morphological observation and 454 pyrosequencing	1	0
Liu et al.	2020	Evidence for resting cyst production in the cosmopolitan toxic dinoflagellate Karlodinium veneficum and the cyst distribution in the China seas	1	0
Liu et al.	2015	Gene expression in the mixotrophic prymnesiophyte, Prymnesium parvum, responds to prey availability	1	0
Livanou et al.	2020	Modelling the nutritional strategies in mixotrophic nanoflagellates	1	1	1		0
Livanou et al.	2019	Pigmented and heterotrophic nanoflagellates: Abundance and grazing on prokaryotic picoplankton in the ultra-oligotrophic Eastern Mediterranean Sea	1	1	1		0
Livanou et al.	2021	Role of mixotrophic nanoflagellates in the Eastern Mediterranean microbial food web	1	1	1		0
Löder et al.	2012	Dinoflagellates and ciliates at Helgoland Roads, N	1	1	0
Lofton et al.	2022	Experimental thermocline deepening alters vertical	1	0
Lones	1997	A classification of mixotrophic protists based on	1	0
LOPES and SILVEIRA	1994	SYMBIOSIS BETWEEN A PELAGIC FLATWORM AND A DINOFLA	1	0
López-Abbate	2021	Microzooplankton Communities in a Changing Ocean	1	1	0
López-Flores et al.	2006	Pigment composition and size distribution of phyto	1	1	1		0
López-Flores et al.	2009	Environmental factors affecting bacterioplankton and phytoplankton dynamics in confined Mediterranean salt marshes (NE Spain)	1	1	1		0
Loret et al.	2000	Heterotrophic protists as a trophic link between p	1	0
Lotliker et al.	2018	Characterization of oceanic Noctiluca blooms not associated with hypoxia in the Northeastern Arabian Sea	1	1	0
Lovejoy et al.	2000	Growth and distribution of marine bacteria in relation to nanoplankton community structure	1	0
Lozano et al.	2023	New Insights for the Renewed Phytoplankton-Bacteri	1	1	1		0
Lozano et al.	2024	Freshwater dissolved oxygen dynamics: changes due to glyphosate, 2,4-D, and their mixture, both under clear and turbid-organic conditions	1	0
Luców et al.	2022	Searching for an ecological baseline: Long-term ecology of a post-extraction restored bog in Northern Estonia	1	0
Lundgren et al.	2016	Metabolic and physiological changes in Prymnesium parvum when grown under, and grazing on prey of, variable nitrogen:phosphorus stoichiometry	1	1	1		1	Water, Mixotroph	Lab	ext-int, ext-met	yes	1	Organism
Lyche et al.	1996	Mesocosm tracer studies .1. Zooplankton as sources	1	1	0
Ma et al.	2022	Effects of Nutritional Mode on the Physiological a	1	0
Ma et al.	2023	A systematic review of the predatory contaminant P	1	0
Ma et al.	2023	Transcriptional profile reveals the physiological	1	0
Ma et al.	2024	Inferred nutrient forcing on the late middle Eocen	1	0
Ma et al.	2018	Identification and feeding characteristics of the mixotrophic flagellate Poterioochromonas malhamensis, a microalgal predator isolated from outdoor massive Chlorella culture	1	0
Ma et al.	2022	Establishment of high-cell-density heterotrophic c	1	1	1		1	Water	Mesocosm	ext-com	yes	0	Community
Macdonald and Gulbudak	2023	Forward hysteresis and Hopf bifurcation in an Npzd	1	0
MacDonald et al.	2019	Alternative functional strategies and altered carb	1	0
Macek et al.	2001	Conspicuous peak of oligotrichous ciliates followi	1	0
Macek et al.	2006	Seasonal dynamics, composition and feeding patterns of ciliate assemblages in oligotrophic lakes covering a wide pH range	1	0
Macek et al.	2008	Seasonal and spatial dynamics of a ciliate assemblage in a warm-monomictic Lake Alchichica (Puebla, Mexico)	1	0
Machado et al.	2019	Diversity patterns of planktonic microeukaryote co	1	0
Machado et al.	2020	DNA metabarcoding reveals the responses of prokaryotes and eukaryotes microbiota to warming: Are the patterns similar between taxonomic and trophic groups?	1	0
Mafra et al.	2014	Diarrheic toxins in field-sampled and cultivated D	1	0
Mafra et al.	2016	Harmful effects of Dinophysis to the ciliate Mesodinium rubrum: Implications for prey capture	1	0
Maggioni et al.	2024	Systematics and character evolution of capitate hy	1	0
Maguire et al.	1995	In situ plastid and mitochondrial DNA determination: Implication of the observed minimal plastid genome number	1	0
Mahapatra et al.	2014	Bioremediation and lipid synthesis through mixotrophic algal consortia in municipal wastewater	1	1	1		0
Majaneva et al.	2012	The extensive bloom of alternate-stage Prymnesium	1	1	0
Majaneva et al.	2022	Taxonomically and Functionally Distinct Ciliophora	1	0
Majda et al.	2021	Nutrient-driven genome evolution revealed by compa	1	0
Mak et al.	2024	Phagotrophy in the nitrogen-fixing haptophyte Braarudosphaera bigelowii	1	1	0
Makareviciute-Fichtner et al.	2020	Decrease in diatom dominance at lower SiN ratios	1	1	1		1	Water	Mesocosm	ext-com	No - Si:N	0	Community
Mansour and Anestis	2021	Eco-Evolutionary Perspectives on Mixoplankton	1	0
Maranger et al.	1998	Iron acquisition by photosynthetic marine phytopla	1	1	0
Maranger et al.	2015	Pan-Arctic patterns of planktonic heterotrophic microbial abundance and processes: Controlling factors and potential impacts of warming	1	0
Marchello et al.	2018	Effects of Titanium Dioxide Nanoparticles in Diffe	0
Marcisz et al.	2014	Seasonal changes in Sphagnum peatland testate amoeba communities along a hydrological gradient	1	0
Mardones et al.	2023	Extreme harmful algal blooms, climate change, and potential risk of eutrophication in Patagonian fjords: Insights from an exceptional Heterosigma akashiwo fish-killing event	1	1	1		1	Water	Field sampling	ext-com	yes	1	Community
Marella et al.	2021	Impact of organic carbon acquisition on growth and	1	0	0
Margulis et al.	2020	Over Expression of the Cyanobacterial Pgr5-Homolog	1	0
Margus et al.	2023	Phytoplankton pigment dynamics in marine lake fluctuating between stratified and holomictic euxinic conditions	1	1	1		1	Mixotroph	Field sampling	spt-int*	No - C:Chla	0	Community
Marshall and Laybourn-Parry	2002	The balance between photosynthesis and grazing in	1	0
Martens et al.	2024	Organic compounds drive growth in phytoplankton ta	1	0
Martens et al.	2024	Metabarcoding reveals potentially mixotrophic flagellates and picophytoplankton as key groups of phytoplankton in the Elbe estuary	1	0
Martin et al.	2022	Fantastic Beasts Unfolding Mixoplankton Temporal	1	0
Martin-Cereceda et al.	2003	Grazing by Prymnesium parvum on small planktonic d	1	0
Martin-Cuadrado et al.	2008	Hindsight in the relative abundance, metabolic pot	0
Martinez et al.	2016	Acute toxicity assessment of N,N-diethyl-m-toluami	1	0
Martinez et al.	2020	Energy Sources of the Depth-Generalist Mixotrophic	1	0
Maruyama and Kim	2013	A Modern Descendant of Early Green Algal Phagotrop	1	0
Maselli et al.	2021	Retention of Prey Genetic Material by the Kleptopl	1	0
Maselli et al.	2023	Effects of Glacial Flour on Marine Micro-plankton	1	0
Maselli et al.	2020	Ecophysiological traits of mixotrophic Strombidium	1	1	1		1	Mixotroph	Lab	res-int	No - C:Chla	0	Organism
Maselli et al.	2022	Impacts of inorganic nutrients on the physiology o	1	1	1		1	Mixotroph	Lab	res-int	yes	0	Organism
Mason et al.	2007	Description of a new genus of Pfesteria-like dinof	1	0
Massana	2011	Eukaryotic Picoplankton in Surface Oceans	1	0
Masseret et al.	2000	Effects of a waste stabilization lagoon discharge	1	0
Matantseva	2013	Exploring the molecular properties of marine mixotrophic protists by a multidimensional scaling	x
Matantseva and Skarlato	2013	Mixotrophy in microorganisms Ecological and cytop	1	0
Matias et al.	2011	Biochemical compounds' dynamics during larval deve	1	0
Matsuoka et al.	2018	Palynomorph Assemblages Dominated by Heterotrophic	1	1	0
Mayora et al.	2016	Spatial variability of chromophoric dissolved orga	1	0
Mazzoleni et al.	2015	Simulation and analysis of a model dinoflagellate	1	0
McGinty et al.	2023	Using ecological partitions to assess zooplankton	1	0
McGowan et al.	2018	Vegetation transitions drive the autotrophy-hetero	1	1	0
McKenna et al.	2006	Simulated patterns of carbon flow in the pelagic food web of Lake Fryxell, Antarctica: Little evidence of top-down control	0
MCKENZIE et al.	1995	THE MARINE MIXOTROPH DINOBRYON BALTICUM (CHRYSOPHY	1	0
McKie-Krisberg and Sanders	2014	Phagotrophy by the picoeukaryotic green alga Micro	1	1	0
McKie-Krisberg et al.	2015	Physiological Responses of Three Species of Antarc	1	0
McKie-Krisberg et al.	2018	Evaluation of Mixotrophy-Associated Gene Expressio	1	0
McKnight et al.	2000	Phytoplankton dynamics in a stably stratified Anta	1	0
McManus et al.	2004	Marine planktonic ciliates that prey on macroalgae	1	0
McManus et al.	2010	Genetic Identities of Cryptic Species in the Strom	1	0
McManus et al.	2012	Chloroplast symbiosis in a marine ciliate ecophys	1	0
McManus et al.	2018	Strombidium rassoulzadegani A Model Species for C	1	0
McMinn and Martin	2013	Dark survival in a warming world	1	0
Medina-Sánchez et al.	2006	Solar radiation-nutrient interaction enhances the resource and predation algal control on bacterioplankton:: A short-term experimental study	1	1	1		1	Water, Seston	Field sampling	ext-com*, spt-int*	yes	0	Community
Medina-Sánchez et al.	2004	Neither with nor without you A complex algal con	1	1	1		0
Medina-Sánchez et al.	2005	Catalyzed reported deposition-fluorescence in situ	1	0
Medlin et al.	2008	A molecular clock for coccolithophores and implications for selectivity of phytoplankton extinctions across the K/T boundary	1	0
Mena et al.	2024	Impact of light and nutrient availability on the phagotrophic activity of harmful bloom-forming dinoflagellates	1	1	1		1	Mixotroph	Lab	res-int	yes	1	Organism
Meng et al.	2019	Transcriptomic Profile and Sexual Reproduction-Rel	1	1	0
Meng et al.	2023	Transformations, interactions, and acute biologica	1	0
Meng et al.	2019	Critical light-related gene expression varies in two different strains of the dinoflagellate Karlodinium veneficum in response to the light spectrum and light intensity	1	0
Mensens et al.	2017	Different response-effect trait relationships unde	1	0
Metegnier et al.	2020	Species specific gene expression dynamics during h	1	0
Metfies et al.	2016	Biogeography and Photosynthetic Biomass of Arctic	1	1	1		0
Meyer et al.	2022	Pronounced Uptake and Metabolism of Organic Substr	1	0
Meyer et al.	2014	Microbial production along the West Florida Shelf: Responses of bacteria and viruses to the presence and phase of Karenia brevis blooms	1	0
Miao et al.	2022	Cultivation of Chlorella pyrenoidosa with different phosphorus forms under photoautotrophic and mixotrophic modes: Biochemical component synthesis and phosphorus bioavailability appraisement	1	1	0
Mieczan	2010	Vertical Micro-Zonation of Testate Amoebae and Cil	1	0
Mieczan	2010	VERTICAL MICROZONATION OF TESTATE AMOEBAE AND CILIATES IN PEATBOG WATERS IN RELATION TO PHYSICAL AND CHEMICAL PARAMETERS	1	0
Mieczan	2009	Ciliates in Sphagnum Peatlands: Vertical Micro-Distribution, and Relationships of Species Assemblages with Environmental Parameters	1	0
Mieczan	2007	Epiphytic protozoa (testate amoebae and ciliates) associated with Sphagnum in peatbogs:: Relationship to chemical parameters	1	0
Mieczan and Adamczuk	2016	Ecology of ciliates in microbial mats in small pon	1	0
Mieczan and Bronowicka-Mielniczuk	2022	Ciliates in different types of pools in temperate,	1	1	0
Mieczan and Grzeskiewicz	2021	The impact of climate warming on the diurnal dynam	1	0
Mieczan and Tarkowska-Kukuryk	2014	Ecology of moss dwelling ciliates from King George Island, Antarctic: the effect of environmental parameters	1	0
Mieczan et al.	2013	Vertical microzonation of ciliates in cryoconite h	1	0
Mies et al.	2018	In situ shifts of predominance between autotrophic	1	0
Mikaelyan and Zavyalova	1999	Vertical distribution of heterotrophic phytoplankton of the Black Sea in summer	1	0
Miller et al.	2018	Winter mixing impacts gene expression in marine mi	1	0
Millette et al.	2023	Mixoplankton and mixotrophy future research prior	1	0
Millette et al.	2017	Mixotrophy in Heterocapsa rotundata A mechanism f	1	1	1		1	Mixotroph	Lab	res-int	No - C:Chla	0	Organism
Millette et al.	2021	Temporal and spatial variability of phytoplankton	1	1	1		0
Millette et al.	2024	Recommendations for advancing mixoplankton research through empirical-model integration	1	1	0
Mindolina et al.	2023	Taxonomic Composition of Protist Communities in th	1	0
Miranda et al.	2020	Marine Protists and Rhodotorula Yeast as Bio-Convertors of Marine Waste into Nutrient-Rich Deposits for Mangrove Ecosystems	1	0
Mironova et al.	2013	Planktonic Ciliates of the Neva Estuary (Baltic Sea): Community Structure and Spatial Distribution	1	0
Mitra	2024	Importance of dynamics of acquired phototrophy amongst mixoplankton; a unique example of essential nutrient transmission in community ecology	1	1	1		1	Water	Model	ext-com, ext-com*	yes	0	Community
Mitra and Flynn	2010	Modelling mixotrophy in harmful algal blooms More or less the sum of the parts?	1	1	1		0
Mitra and Flynn	2023	Low rates of bacterivory enhances phototrophy and	1	1	1		1	Mixotroph, Prey	Model	ext*-met, ext*-int	yes	0	Organism
Mitra et al.	2016	Defining Planktonic Protist Functional Groups on M	1	1	0
Mitra et al.	2023	The Mixoplankton Database (MDB) Diversity of phot	1	0
Mitra et al.	2024	Trait trade-offs in phagotrophic microalgae the m	1	1	0
Mitra et al.	2014	The role of mixotrophic protists in the biological	1	1	1		1	Water	Model	ext-com, ext-com*	yes	0	Community
Miura et al.	2017	Assessing phagotrophy in the mixotrophic ciliate P	1	0
Modenutti	2014	Mixotrophy in Argentina freshwaters	0
Modenutti and Balseiro	2002	Mixotrophic ciliates in Andean lakes: light and prey dependence	1	0
Modenutti and Balseiro	2020	Mixotrophic ciliates in North-Patagonian Andean lakes: stoichiometric balances in nutrient limited environments	1	1	0
Modenutti and Balseiro	2002	Mixotrophic ciliates in an Andean lake:: dependence on light and prey of an Ophrydium naumanni population	1	0
Modenutti and Balseiro	2008	Light versus food supply as factors modulating niche partitioning in two pelagic mixotrophic ciliates	1	0
Modenutti et al.	2000	Ciliate community structure in two South Andean la	1	0
Modenutti et al.	2004	Increase in photosynthetic efficiency as a strateg	1	0
Modenutti et al.	2003	Impact of different zooplankton structures on the microbial food web of a South Andean oligotrophic lake	1	0
Modenutti et al.	2005	Effect of UV-B and different PAR intensities on the primary production of the mixotrophic planktonic ciliate Stentor araucanus	1	0
Modenutti et al.	2018	When eating a prey is risky: Implications for predator diel vertical migration	1	1	1		0
Modigh	2001	Seasonal variations of photosynthetic ciliates at	1	0
Moeller and Johnson	2018	Preferential Plastid Retention by the Acquired Phototroph Mesodinium chamaeleon	1	0
Moeller et al.	2016	Acquired phototrophy stabilises coexistence and sh	1	0
Moeller et al.	2019	Intraguild predation enables coexistence of compet	1	0
Moeller et al.	2021	Prey type constrains growth and photosynthetic capacity of the kleptoplastidic ciliate Mesodinium chamaeleon (Ciliophora)	1	0
Moestrup and Sengco	2001	Ultrastructural studies on Bigelowiella natans, gen. et sp nov., a chlorarachniophyte flagellate	1	0
Moestrup et al.	2014	On Levanderina fissa gen. & comb. nov. (Dinophyceae) (syn. Gymnodinium fissum, Gyrodinium instriatum, Gyr. uncatenum), a dinoflagellate with a very unusual sulcus	1	0
Moestrup et al.	2009	Studies on woloszynskioid dinoflagellates IV: The genus Biecheleria gen. nov.	1	0
Moestrup et al.	2009	Studies on woloszynskioid dinoflagellates V. Ultrastructure of Biecheleriopsis gen. nov., with description of Biecheleriopsis adriatica sp nov.	1	0
Mohamed and Al-Shehri	2013	Grazing on Microcystis aeruginosa and degradation of microcystins by the heterotrophic flagellate Diphylleia rotans	1	0
Moisander et al.	1997	Phytoplankton community in relation to salinity fronts at the entrance to the Gulf of Finland, Baltic Sea	1	0
Mokrosnop et al.	2016	Accumulation of a-tocopherol and ß-carotene in Eug	1	0
Montagnes et al.	1998	A description of occurrence and morphology of a new species of red-water forming Strombidium (Spirotrichea, Oligotrichia)	1	0
Montagnes et al.	2002	Redescription of Strombidium oculatum Gruber 1884 (Ciliophora, Oligotrichia)	1	0
Montefalcone et al.	2023	Ecological gradients in a marine cave revisited 26 years after	1	0
Moore et al.	2019	Trophic coupling of the microbial and the classical food web in Lake Baikal, Siberia	1	1	0
Moorthi and Berninger	2006	Mixotrophic nanoflagellates in coastal sediments i	1	0
Moorthi et al.	2009	Mixotrophy a widespread and important ecological	1	0
Moorthi et al.	2017	The functional role of planktonic mixotrophs in al	1	1	1		1	Water, Seston	Lab	ext-int*, com-int*	yes	0	Community
Morais et al.	2003	Phytoplankton dynamics in a coastal saline lake (SE-Portugal)	1	1	1		0
Mordret et al.	2018	dinoref: A curated dinoflagellate (Dinophyceae) reference database for the 18S rRNA gene	1	0
More et al.	2018	A 43 kyr record of protist communities and their response to oxygen minimum zone variability in the Northeastern Arabian Sea	1	0
Moreira and López-García	2002	The molecular ecology of microbial eukaryotes unveils a hidden world	1	0
Moresco et al.	2020	A functional deconstructive approach to mixotrophic phytoplankton responds better to local, regional and biogeographic predictors than species	1	0
Moroz et al.	2019	Mixotrophs Dynamic disrupters of plankton systems	1	1	0
Morozov et al.	2007	Towards resolving the paradox of enrichment: The impact of zooplankton vertical migrations on plankton systems stability	0
Moschini-Carlos et al.	2017	Phytoplankton as trophic descriptors of a series of Mediterranean reservoirs (Catalonia, Spain)	0
Moser and Weisse	2011	The most acidified Austrian lake in comparison to a neutralized mining lake	1	0
Moser and Weisse	2011	The outcome of competition between the two chrysomonads Ochromonas sp and Poterioochromonas malhamensis depends on pH	1	0
Moser et al.	2012	Changes in phytoplankton composition in response t	1	0
Mosier et al.	2006	Microbiota within the perennial ice cover of Lake Vida, Antarctica	1	0
Mouritsen and Richardson	2003	Vertical microscale patchiness in nano- and microp	1	0
Mu et al.	2019	Exposure to Prorocentrum minimum Induces Oxidative	1	0
Mucko et al.	2020	Characterization of a lipid-producing thermotolerant marine photosynthetic pico-alga in the genusPicochlorum(Trebouxiophyceae)	1	0
Mukherjee et al.	2018	Seasonal dynamics of heterotrophic and plastidic p	1	0
Mukherjee et al.	2024	Integrating depth-dependent protist dynamics and microbial interactions in spring succession of a freshwater reservoir	1	0
Mulholland et al.	2009	Understanding Causes and Impacts of the Dinoflagel	1	1	1		1	Seston	Field sampling	spt-int*, res-int*	yes	1	Community
Mulholland et al.	2018	Blooms of Dinoflagellate Mixotrophs in a Lower Che	1	1	1		1	Seston	Field sampling	spt-int*, res-int*	yes	1	Community
Mulholland et al.	2011	Incorporation of Leucine and Thymidine by Estuarin	1	0
Mulholland et al.	2003	Extracellular enzyme activity and uptake of carbon	1	1	1		0
Mutshinda et al.	2017	Phytoplankton traits from long-term oceanographic	1	0
Myung et al.	2006	Ingestion of bacterial cells by the marine photosy	1	0
Myung et al.	2011	Population growth and plastid type of Myrionecta rubra depend on the kinds of available cryptomonad prey	1	0
Myung et al.	2013	Sequestered plastids in Mesodinium rubrum are functionally active up to 80 days of phototrophic growth without cryptomonad prey	1	0
Naeem	2002	Ecosystem consequences of biodiversity loss: The evolution of a paradigm	1	1	0
Nakajima et al.	2013	Exploitation or cooperation? Evolution of a host (ciliate)-benefiting alga in a long-term experimental microcosm culture	1	0
Nam et al.	2015	Ultrastructure and Molecular Phylogeny of Mesodini	1	0
Nam et al.	2016	The fate of cryptophyte cell organelles in the ciliate Mesodinium cf. rubrum subjected to starvation	1	0
Narale and Anil	2017	Spatial distribution of dinoflagellates from the tropical coastal waters of the South Andaman, India: Implications for coastal pollution monitoring	1	1	0
Nardelli et al.	2023	Characterizing coastal phytoplankton seasonal succ	1	1	0
Naselli-Flores and Barone	2019	Mixotrophic phytoplankton dynamics in a shallow Me	1	0
Navarro and Modenutti	2012	Precipitation patterns, dissolved organic matter a	1	0
Navarro et al.	2011	UV radiation simultaneously affects phototrophy an	1	1	0
Navarro et al.	2018	Effect of glacial lake outburst floods on the ligh	1	1	0
Neilson et al.	2017	Evolution and regulation of Bigelowiella natans light-harvesting antenna system	1	0
Neisch et al.	2012	STIMULATING EFFECT OF ANABAENA SP (CYANOBACTERIA)	1	0
Neto et al.	2023	Correlated responses to selection for different ce	1	0
Nielsen and Kiorboe	2015	Feeding currents facilitate a mixotrophic way of l	1	0
Nielsen et al.	2012	Effects of light and food availability on toxin pr	1	0
Nielsen et al.	2013	Production and excretion of okadaic acid, pectenotoxin-2 and a novel dinophysistoxin from the DSP-causing marine dinoflagellate Dinophysis acuta - Effects of light, food availability and growth phase	1	0
Nishitani et al.	2008	Growth characteristics and phylogenetic analysis o	1	0
Nishitani et al.	2012	Multiple Plastids Collected by the Dinoflagellate	1	0
Nishitani et al.	2018	An effective method for detecting prey DNA from ma	1	0
Nishitani et al.	2002	Seasonal distribution of species of the toxic dinoflagellate genus Dinophysis in Maizuru Bay (Japan), with comments on their autofluorescence and attachment of picophytoplankton	1	1	0
Nishitani et al.	2005	Relationships between occurrences of toxic Dinophysis species (Dinophyceae) and small phytoplanktons in Japanese coastal waters	1	0
Nixdorf et al.	2001	Review: plant life in extremely acidic waters	1	1	0
Nodwell and Price	2001	Direct use of inorganic colloidal iron by marine m	1	0
Norbury et al.	2019	The Role of Mixotrophy in Southern Ocean Ecosystem	1	0
Nosenko et al.	2006	Chimeric plastid proteome in the florida red tide	1	0
Not et al.	2012	Diversity and Ecology of Eukaryotic Marine Phytoplankton	1	1	0
Novarino et al.	1997	Pelagic flagellate populations in the southern Nor	1	0
Novarino et al.	2002	Nanoplankton protists from the western Mediterrane	1	0
Novotná et al.	2010	CELL-SPECIFIC EXTRACELLULAR PHOSPHATASE ACTIVITY OF DINOFLAGELLATE POPULATIONS IN ACIDIFIED MOUNTAIN LAKES1	1	1	1		1	Seston	Field sampling	spt-int*	yes	0	Community
Nürnberg and Shaw	1998	Productivity of clear and humic lakes nutrients,	1	1	1		0
NYGAARD and HESSEN	1990	USE OF C-14 PROTEIN-LABELED BACTERIA FOR ESTIMATIN	1	0
O'Dea et al.	2007	Environmental change preceded Caribbean extinction	1	0
O'Farrell et al.	2003	Do steady state assemblages occur in shallow lenti	1	0
O'Rorke et al.	2022	eDNA metabarcoding shows latitudinal eukaryote micro- and mesoplankton diversity stabilizes across oligotrophic region of a >3000 km longitudinal transect in the Indian Ocean	1	0
Obertegger and Flaim	2021	A 40-year perspective of an alpine lake: Is everything the same?	1	0
Obertegger et al.	2022	Multi-annual comparisons of summer and under-ice p	1	0
Obolkina	2006	Planktonic ciliates of Lake Baikal	1	0
Ogbonna and Tanaka	2000	Light requirement and photosynthetic cell cultivation - Development of processes for efficient light utilization in photobioreactors	0
Ogbonna and Tanaka	2000	Production of pure photosynthetic cell biomass for environmental biosensors	1	0
Ogbonna and Tanaka	1998	Cyclic autotrophic/heterotrophic cultivation of photosynthetic cells: A method of achieving continuous cell growth under light/dark cycles	1	0
Ogbonna et al.	2002	Interactions between photoautotrophic and heterotrophic metabolism in photoheterotrophic cultures of Euglena gracilis	1	0
Oikonomou et al.	2014	Protistan grazing in a meromictic freshwater lake	1	0
Ojamäe et al.	2016	Mass entrapment and lysis of Mesodinium rubrum cells in mucus threads observed in cultures with Dinophysis	1	0
Ok et al.	2022	Ecophysiology of the kleptoplastidic dinoflagellat	1	0
Ok et al.	2023	Lack of mixotrophy in three Karenia species and th	1	0
Ok et al.	2023	Protists in hypoxic waters of Jinhae Bay and Masan	1	0
Ok et al.	2017	Interactions between the mixotrophic dinoflagellate Takayama helix and common heterotrophic protists	1	0
Ok et al.	2018	Feeding by the heterotrophic nanoflagellate Katablepharis remigera on algal prey and its nationwide distribution in Korea	1	0
Ok et al.	2019	Effects of light and temperature on the growth of Takayama helix (Dinophyceae): mixotrophy as a survival strategy against photoinhibition1	1	0
Olefeld et al.	2018	Genome size of chrysophytes varies with cell size	1	1	0
Oliver et al.	2013	Bacterial symbiosis in Syssitomya pourtalesiana Ol	0
Olli	2004	Temporary cyst formation of Heterocapsa triquetra	1	1	0
Olrik	1998	Ecology of mixotrophic flagellates with special re	1	1	1		0
OLRIK and NAUWERCK	1993	STRESS AND DISTURBANCE IN THE PHYTOPLANKTON COMMUN	1	0
Onitsuka et al.	2010	Large-scale transport of Cochlodinium polykrikoides blooms by the Tsushima Warm Current in the southwest Sea of Japan	1	0
Ota and Taniguchi	2003	Standing crop of planktonic ciliates in the East China Sea and their potential grazing impact and contribution to nutrient regeneration	1	1	0
Özkundakci et al.	2016	Winter severity determines functional trait composition of phytoplankton in seasonally ice-covered lakes	1	0
Paczkowska et al.	2017	Allochthonous matter an important factor shaping	1	1	1		0
Paczkowska et al.	2019	Drivers of phytoplankton production and community	1	1	1		0
Paffenhöfer et al.	2007	From small scales to the big picture:: persistence mechanisms of planktonic grazers in the oligotrophic ocean	1	1	0
Palovaara et al.	2014	Stimulation of growth by proteorhodopsin phototrop	1	0
Pålsson and Daniel	2004	Effects of prey abundance and light intensity on n	1	0
Pålsson and Granéli	2004	Nutrient limitation of autotrophic and mixotrophic	1	1	0
Pålsson and Granéli	2003	Diurnal and seasonal variations in grazing by bacterivorous mixotrophs in an oligotrophic clearwater lake	1	0
Pålsson et al.	2005	Net heterotrophy in Faroe Islands clear-water lakes:: causes and consequences for bacterioplankton and phytoplankton	1	1	0
Pan et al.	2022	Seagrass Colonization Alters Diversity, Abundance,	1	1	1		0
Pang et al.	2022	Evidence for mixotrophy in pico-chlorophytes from a new Picochlorum (Trebouxiophyceae) strain	1	0
Pang et al.	2023	Temperature-light shapes the nutritional strategy of a mixotrophic green alga, Picochlorum sp. GLMF1 (Trebouxiophyceae)	1	0
Pannard et al.	2024	Rooted floating-leaf macrophytes structure the coe	1	0
Papiol et al.	2016	The use of a mucus trap by Dinophysis acuta for the capture of Mesodinium rubrum prey under culture conditions	1	0
Paran et al.	1991	INTERACTION BETWEEN MIXOTROPHIC FLAGELLATES AND BACTERIA IN AQUATIC ECOSYSTEMS	1	0
Paredes-Mella et al.	2022	Toxic Dinophysis acuminata in southern Chile: A comparative approach based on its first local in vitro culture and offshore-estuarine bloom dynamics	1	0
Parizzi et al.	2016	Primary productivity and phytoplankton dynamics in	1	1	1		0
Park and Kim	2010	PREY SPECIFICITY AND FEEDING OF THE THECATE MIXOTROPHIC DINOFLAGELLATE FRAGILIDIUM DUPLOCAMPANAEFORME	1	0
Park et al.	2007	Detection of a novel ecotype of Pfiesteria piscici	1	0
Park et al.	2011	Feeding behavior, spatial distribution and phyloge	1	0
Park et al.	2021	Bioluminescence capability and intensity in the di	1	0
Park et al.	2021	Interactions Between the Kleptoplastidic Dinoflage	1	0
Park et al.	2016	Easy and rapid quantification of lipid contents of	1	0
Park et al.	2010	DOES DINOPHYSIS CAUDATA (DINOPHYCEAE) HAVE PERMANENT PLASTIDS?	1	0
Park et al.	2013	A Dinoflagellate Amylax triacantha with Plastids of the Cryptophyte Origin: Phylogeny, Feeding Mechanism, and Growth and Grazing Responses	1	0
Park et al.	2013	Mixotrophic dinoflagellate red tides in Korean waters: Distribution and ecophysiology	1	1	0
Park et al.	2014	The Acquisition of Plastids/Phototrophy in Heterotrophic Dinoflagellates	1	0
Park et al.	2015	Phased cell division and facultative mixotrophy of the marine dinoflagellate Fragilidium duplocampanaeforme and its trophic interactions with the dinoflagellates Dinophysis spp. and a ciliate Mesodinium rubrum	1	0
Park et al.	2018	Importance of free-living and particle-associated bacteria for the growth of the harmful dinoflagellate &ITProrocentrum minimum&IT: evidence in culture stages	1	0
Park et al.	2024	Estimation of bioluminescence intensity of the dinoflagellates Noctiluca scintillans , Polykrikos kofoidii , and Alexandrium mediterraneum populations in Korean waters using cell abundance and water temperature	1	0
Park, J; Kim, H; Jang, B; Yih, W	2012	OVERWINTERING STRATEGY OF THE MIXOTROPHIC MARINE CILIATE MESODINIIUM RUBRUM	x
Parker et al.	2008	Recent climate extremes alter alpine lake ecosyste	1	1	1		0
Parli et al.	2021	Mixotrophic plankton and Synechococcus distribution in waters around Svalbard, Norway during June 2019	1	0
Parrow and Burkholder	2003	Estuarine heterotrophic cryptoperidiniopsoids (Dinophyceae): Life cycle and culture studies	1	0
Pasztaleniec and Poniewozik	2013	The impact of free-floating plant cover on phytopl	1	0
Paterson et al.	2008	The grazing impact of microzooplankton off south w	1	0
Paterson et al.	2017	Environmental control of harmful dinoflagellates a	1	0
Paterson et al.	2007	Microzooplankton community structure and grazing on phytoplankton, in an eddy pair in the Indian Ocean off Western Australia	1	1	0
Patriarche et al.	2021	Year-Round and Long-Term Phytoplankton Dynamics in Lake Bonney, a Permanently Ice-Covered Antarctic Lake	1	1	1		1	Seston	Field sampling	spt-int*	yes	0	Community
Payne et al.	2016	Tree encroachment may lead to functionally-signifi	1	0
Peltomaa and Johnson	2017	Mesodinium rubrum exhibits genus-level but not spe	1	0
Peltomaa and Taipale	2020	Osmotrophic glucose and leucine assimilation and i	1	0
Pennati et al.	2022	Mixotrophic flagellate ingestion boosts microplast	1	0
Péquin et al.	2022	Succession of protistan functional traits is influ	1	1	0
Perez et al.	1997	Planktonic oligotrich ciliates in the NW Mediterra	1	0
Pérez et al.	2002	Light climate and plankton in the deep chlorophyll	1	0
Pérez et al.	2000	Diel vertical distribution of planktonic ciliates within the surface layer of the NW Mediterranean (May 1995)	1	0
Perga et al.	2021	Fasting or feeding A planktonic food web under la	1	0
Pernthaler et al.	2001	Predator-specific enrichment of actinobacteria fro	1	0
Perriss et al.	1994	CHLOROPHYLL CONTENTS AND PHOTOSYNTHETIC RATES OF THE FRESH-WATER MIXOTROPHIC CILIATE STROMBIDIUM-VIRIDE (CILIOPHORA, OLIGOTRICHIDA)	x
Pestová et al.	2008	Ciliates and their picophytoplankton-feeding activity in a high-altitude warm-monomictic saline lake	1	0
Petz	2003	Ciliate biodiversity in Antarctic and Arctic freshwater habitats - a bipolar comparison	1	0
Pfandl and Boenigk	2006	Stuck in the mud suspended sediments as a key iss	1	0
Pfister et al.	1999	Comparison of a direct live count and an improved	1	0
Phanprasert et al.	2023	Comparative genomic analysis illustrates evolutionary dynamics of multisubunit tethering complexes across green algal diversity	1	0
Pick and Hamilton	1994	A COMPARISON OF SEASONAL AND VERTICAL PATTERNS OF PHAGOTROPHIC FLAGELLATES IN RELATION TO BACTERIA AND ALGAL BIOMASS IN TEMPERATE LAKES	x
Pietsch and Arndt	2024	Comparison of mixotrophic and heterotrophic chrysomonads of similar size regarding bacterivory and growth rate	1	0
Pietsch et al.	2022	High molecular diversity in the functional group of small bacterivorous non-scaled chrysomonad flagellates	1	0
Pitsch et al.	2016	The Green Tetrahymena utriculariae n. sp (Ciliophora, Oligohymenophorea) with Its Endosymbiotic Algae (Micractinium sp.), Living in Traps of a Carnivorous Aquatic Plant	1	0
Pitta and Giannakourou	2000	Planktonic ciliates in the oligotrophic Eastern Me	1	0
Pitta et al.	2001	Planktonic ciliates in the oligotrophic Mediterran	1	0
Pitta et al.	2005	Biological response to P addition in the Eastern Mediterranean Sea. The microbial race against time	1	1	0
Piwosz et al.	2013	Mesoscale distribution and functional diversity of	1	0
Piwosz et al.	2021	CARD-FISH in the Sequencing Era Opening a New Uni	1	0
Pizarro et al.	2008	Growth, behaviour and cell toxin quota of Dinophys	1	0
Place et al.	2012	Karlodinium veneficum-The little dinoflagellate with a big bite	1	0
Planas et al.	2000	Pelagic and benthic algal responses in eastern Canadian Boreal Shield lakes following harvesting and wildfires	1	1	1		1	Seston	Field sampling	res-int*, spt-int*	yes	0	Community
Poerschmann et al.	2004	Fatty acid patterns in Chlamydomonas sp as a marke	1	0
Pomar et al.	2017	Reef building and carbonate production modes in th	1	1	1		0
Pomati et al.	2020	Interacting Temperature, Nutrients and Zooplankton	1	0
Porter	1988	PHAGOTROPHIC PHYTOFLAGELLATES IN MICROBIAL FOOD WEBS	1	1	0
Posch et al.	1999	Predator-induced changes of bacterial size-structu	1	0
Posch et al.	2001	Size selective feeding in Cyclidium glaucoma (Cili	1	0
Posch et al.	2015	Network of Interactions Between Ciliates and Phyto	1	0
Post et al.	1994	CHARACTERIZATION OF 2 CHLORELLA-VULGARIS (CHLOROPHYCEAE) STRAINS ISOLATED FROM WASTE-WATER OXIDATION PONDS	1	0
Potvin et al.	2022	Freshwater Microbial Eukaryotic Core Communities,	1	1	1		0
Poulsen et al.	2011	Feeding on copepod fecal pellets a new trophic ro	1	0
Poulton et al.	2017	Coccolithophore ecology in the tropical and subtro	1	1	0
Poxleitner et al.	2016	The effect of increased nitrogen load on phytoplankton in a phosphorus-limited lake	1	1	1		1	Seston	Mesocosm	res-int*, spt-int*	yes	0	Community
Pregun	2022	Dynamics of self-regulatory processes in a lowland	1	0
Price et al.	2016	Analysis of Gambierdiscus transcriptome data supports ancient origins of mixotrophic pathways in dinoflagellates	1	0
Prieto et al.	2016	Assessing the role of phytoplankton-bacterioplankt	1	0
Princiotta and Sanders	2016	Heterotrophic and mixotrophic nanoflagellates in a mesotrophic lake: Abundance and grazing impacts across season and depth	1	0
Princiotta et al.	2019	Production of Cyanotoxins by Microcystis aeruginos	1	0
Princiotta et al.	2023	High abundances and negligible grazing during wint	1	0
Princiotta et al.	2016	TEMPERATURE-DEPENDENT PHAGOTROPHY AND PHOTOTROPHY IN A MIXOTROPHIC CHRYSOPHYTE	1	1	1		1	Water	Lab	ext-met	yes	0	Organism
Princiotta et al.	2023	Disentangling the role of light and nutrient limitation on bacterivory by mixotrophic nanoflagellates	1	1	1		0
PRINGSHEIM	1958	UBER MIXOTROPHIE BEI FLAGELLATEN	0
Pritsch et al.	2023	Plankton community composition in mountain lakes and consequences for ecosystem services	1	0
Prokopkin et al.	2014	A one-dimensional model for phytoflagellate distribution in the meromictic lake	1	1	0
Pröschold et al.	2020	Micractinium tetrahymenae (Trebouxiophyceae, Chlor	1	0
Pröschold et al.	2021	An integrative approach sheds new light onto the s	1	0
Prowe et al.	2022	Food web structure and intraguild predation affect	1	1	1		0
Ptacnik et al.	2016	A light-induced shortcut in the planktonic microbi	1	1	0
Ptacnik et al.	2004	Effects of microzooplankton and mixotrophy in an experimental planktonic food web	1	1	1		1	Seston	Lab	com-int*	yes	0	Community
Puche et al.	2020	Multi-interaction network performance under global	1	0
Puche et al.	2021	Habitat coupling mediated by the multi-interaction	1	0
Pupier et al.	2021	Lipid biomarkers reveal the trophic plasticity of octocorals along a depth gradient	0
Purwoto et al.	2003	A growth kinetics model of Euglena gracilis in fed-batch mixotrophic culture	0
Putt	1990	METABOLISM OF PHOTOSYNTHATE IN THE CHLOROPLAST-RETAINING CILIATE LABOEA-STROBILA	1	0
Qin et al.	2021	Developing a 3D mechanistic model for examining factors contributing to harmful blooms of Margalefidinium polykrikoides in a temperate estuary	1	0
Queimaliños et al.	2012	Influence of precipitation, landscape and hydrogeo	1	0
Quevedo et al.	2003	The protistan microzooplankton community in the ol	1	0
Quintana and Moreno-Amich	2002	Phytoplankton composition of Emporda salt marshes, Spain and its response to freshwater flux regulation	1	1	1		1	Water	Field sampling	ext-com	yes	0	Community
Quintana et al.	2002	Biomass-size spectra in aquatic communities in sha	1	1	1		0
Quiroga et al.	2013	The plankton communities from peat bog pools stru	1	0
Radchenko et al.	2004	Effect of exogenous glucose on photosynthesis in t	1	0
Radice et al.	2019	Evaluating coral trophic strategies using fatty ac	1	0
Raes et al.	2022	Dynamic change in an ocean desert: Microbial diversity and trophic transfer along the 110?E meridional in the Indian Ocean	1	1	1		1	Seston	Field sampling	spt-int*	yes	0	Community
Rahaghi et al.	2024	Combined Earth observations reveal the sequence of conditions leading to a large algal bloom in Lake Geneva	1	0
Rahav and Bar-Zeev	2017	Sewage outburst triggers Trichodesmium bloom and e	1	1	1		0
Raho et al.	2014	psbA based molecular analysis of cross-feeding experiments suggests that Dinophysis acuta does not harbour permanent plastids	1	0
Rakhesh et al.	2013	Small copepods structuring mesozooplankton community dynamics in a tropical estuary-coastal system	0
Ramírez-Altamirano et al.	2023	Evaluation of the taxonomic composition of phytopl	1	0
Rammel et al.	2024	Temporal and spatial diversity and abundance of cryptophytes in San Diego coastal waters	1	0
Rasmussen et al.	2017	Karmitoxin An Amine-Containing Polyhydroxy-Polyen	1	0
Raven et al.	2009	Phagotrophy in the origins of photosynthesis in eu	1	1	0
Raven et al.	2020	Inorganic carbon concentrating mechanisms in free-	1	1	0
Ravindran et al.	2023	Possible beneficial interactions of ciliated proto	1	0
Ravindran et al.	2022	Ciliated protozoan occurrence and association in the pathogenesis of coral disease	1	0
Reinhard et al.	2020	The impact of marine nutrient abundance on early e	1	1	1		0
Reinl et al.	2022	The role of organic nutrients in structuring fresh	1	1	0
Rengefors and Meyer	1998	Peridinium euryceps sp. nov. (Peridiniales, Dinophyceae), a cryophilic dinoflagellate from Lake Erken, Sweden	1	0
Rengefors et al.	2008	Cell lysis of competitors and osmotrophy enhance g	1	0
Rengefors et al.	2008	Marine-derived dinoflagellates in Antarctic saline lakes: Community composition and annual dynamics	1	0
Reñé et al.	2014	Polykrikos tanit sp nov., a New Mixotrophic Unarmo	1	0
Rial et al.	2015	Origin of cryptophyte plastids in Dinophysis from	1	0
Richardot et al.	1999	Proteolytic and glycolytic activities in size-frac	1	0
Riding et al.	2023	A Review of the Dinoflagellates and Their Evolutio	1	0
Riedel et al.	2015	Genome sequence of the Roseovarius mucosus type st	1	0
Riegman et al.	1996	Growth of harmful marine algae in multispecies cul	1	1	0
Riisgaard and Hansen	2009	Role of food uptake for photosynthesis, growth and	1	0
Rimet and Druart	2018	A trait database for Phytoplankton of temperate la	1	1	1		0
Rios-Escalante et al.	2023	Associations between spectral properties, bacteriological characteristics, chlorophyll and zooplankton communities in two north Patagonian lakes	1	0
Riou et al.	2010	Mixotrophy in the deep sea a dual endosymbiotic h	0
Rizkallah et al.	2020	Deciphering Patterns of Adaptation and Acclimation in the Transcriptome of Phaeocystis antarctica to Changing Iron Conditions1	1	0
Roager et al.	2024	Impact of host species on assembly, composition, and functional profiles of phycosphere microbiomes	1	0
Roberts and Laybourn-Parry	1999	Mixotrophic cryptophytes and their predators in the Dry Valley lakes of Antarctica	1	0
Roberts et al.	2004	The distribution of microplankton in the McMurdo D	1	0
Roberts et al.	2004	Microplankton dynamics in a perennially ice-covered Antarctic lake - Lake Hoare	1	0
Rochera and Camacho	2019	Limnology and Aquatic Microbial Ecology of Byers P	1	1	0
Rockwell et al.	2014	Primary endosymbiosis and the evolution of light a	1	0
Rödel et al.	2016	BSL 2: Endophytes in commercial micropropagation - friend or foe?	0
Rodrigo et al.	2018	Assessing the effect of emergent vegetation in a surface-flow constructed wetland on eutrophication reversion and biodiversity enhancement	1	0
Rodriguez and Pizarro	2007	Phytoplankton productivity in a highly colored sha	1	0
Rodríguez et al.	2014	Feeding of Fragilidium cf. duplocampanaeforme and	1	0
Rodríguez et al.	2012	Morphological variability, toxinology and genetics of the dinoflagellate Dinophysis tripos (Dinophysiaceae, Dinophysiales)	1	0
Roelke et al.	2007	Effects of nutrient enrichment on Prymnesium parvu	1	1	1		0
Rohrlack	2023	Can osmotrophy in Gonyostomum semen explain why lake browning drives an expansion of the alga in parts of Europe?	1	1	0
Roiha et al.	2015	Carbon dynamics in highly heterotrophic subarctic	1	0
Rojo et al.	2012	Mixotrophic phytoplankton is enhanced by UV radiat	1	1	1		1	Seston	Mesocosm	res-int*	yes	0	Community
Rollwagen-Bollens et al.	2011	The Role of Protistan Microzooplankton in the Uppe	1	0
Romano and Pitta	2021	Relationships of pelagic ciliates with the microbi	1	0
Romano et al.	2021	Temporal Variability of Planktonic Ciliates in a C	1	0
Romano et al.	2023	Community dynamics and co-occurrence relationships	1	0
Romano et al.	2024	Community dynamics and co-occurrence relationships	0
Romo and Villena	2005	Phytoplankton strategies and diversity under diffe	1	1	0
Rosa et al.	2018	Effect of tidal environment on the trophic balance of mixotrophic hexacorals using biochemical profile and photochemical performance as indicators	0
Ross and Sharples	2007	Phytoplankton motility and the competition for nut	1	1	1		0
Rossi and Rizzo	2021	The Importance of Food Pulses in Benthic-Pelagic C	0
Rossi et al.	2020	Trophic ecology of Caribbean octocorals autotroph	1	0
Rothenberger et al.	2009	Use of long-term data and multivariate ordination techniques to identify environmental factors governing estuarine phytoplankton species dynamics	1	1	1		1	Water	Field sampling	ext-com	yes	0	Community
Rothhaupt	1997	Nutrient turnover by freshwater bacterivorous flag	1	1	1		0
Rothhaupt	1996	Laboratory experiments with a mixotrophic chrysophyte and obligately phagotrophic and phototrophic competitors	1	1	0
Rothhaupt	1996	Utilization of substitutable carbon and phosphorus sources by the mixotrophic chrysophyte Ochromonas sp.	1	1	1		0
Rothhaupt	2000	Plankton population dynamics: food web interactions and abiotic constraints	1	1	0
Rottberger et al.	2013	Influence of nutrients and light on autotrophic, m	1	1	1		0
Roux et al.	2022	Spatio-temporal dynamics and biogeochemical properties of green seawater discolorations caused by the marine dinoflagellate Lepidodinium chlorophorum along southern Brittany coast	1	1	1		1	Seston	Field sampling	spt-int*	yes	1	Community
Roy	2015	Importance of Allelopathy as Peudo-Mixotrophy for	1	1	0
Roy	2009	The coevolution of two phytoplankton species on a single resource: Allelopathy as a pseudo-mixotrophy	1	0
Roza et al.	2024	Environmental control of interannual and seasonal	1	0
Rue et al.	2020	Dynamic changes in dissolved organic matter compos	1	1	1		0
Russo et al.	2022	Trophic hierarchy in a marine community revealed by network analysis on co-occurrence data	1	0
Rusterholz et al.	2017	Evolutionary transition towards permanent chloropl	1	0
Rychert	2006	Nanoflagellates in the Gdansk Basin: coexistence between forms belonging to different trophic types	1	0
Saad et al.	2013	Microbial planktonic communities of freshwater env	1	0
Saad et al.	2016	Influence of lake trophic conditions on the domina	1	0
Saccà et al.	2008	Vertical and temporal microbial community patterns	1	1	1		0
Safi and Hall	1999	Mixotrophic and heterotrophic nanoflagellate grazi	1	0
Safi and Hall	1997	Factors influencing autotrophic and heterotrophic nanoflagellate abundance in five water masses surrounding New Zealand	1	0
Safi and Hayden	2010	Differential grazing on natural planktonic populat	1	1	0
Safi et al.	2012	Microbial population responses in three stratified	1	0
Safi et al.	2007	Microzooplankton composition, biomass and grazing rates along the WOCE SR3 line between Tasmania and Antarctica	1	0
Sahay et al.	2017	Ocean color satellite determinations of phytoplankton size class in the Arabian Sea during the winter monsoon	1	0
Saito et al.	2007	Effect of biotic and abiotic factors on in vitro p	1	0
Saito et al.	2014	Lipid characteristics of a seep clam, Mesolinga soliditesta: Comparison with those of two coastal clams, Meretrix lamarckii and Ruditapes philippinarum	0
Sakharova and Korneva	2018	Phytoplankton in the Littoral and Pelagial Zones o	1	0
Salcher et al.	2005	Succession of bacterial grazing defense mechanisms	1	0
Salerno and Stoecker	2009	ECTOCELLULAR GLUCOSIDASE AND PEPTIDASE ACTIVITY OF THE MIXOTROPHIC DINOFLAGELLATE PROROCENTRUM MINIMUM (DINOPHYCEAE)	1	1	1		0
Salmaso and Padisák	2007	Morpho-functional groups and phytoplankton develop	1	1	0
Salmaso et al.	2018	Ongoing ecological shifts in a large lake are driv	1	0
Salmaso et al.	2020	Unraveling the Diversity of Eukaryotic Microplankt	1	0
Salonen et al.	2024	Dynamic adaptation of phytoplankton vertical migra	1	1	1		0
Samuelsson et al.	2002	Structural changes in an aquatic microbial food we	1	1	0
Sánchez Medina et al.	2016	Inter-annual ciliate distribution variation within	1	0
Sanchez-Garcia et al.	2022	The microbiome of the dinoflagellate Prorocentrum	1	0
Sandaa et al.	2022	Adaptive evolution of viruses infecting marine mic	1	0
Sanders	1995	Seasonal distributions of the photosynthesizing ci	1	0
Sanders	1991	MIXOTROPHIC PROTISTS IN MARINE AND FRESH-WATER ECOSYSTEMS	1	0
Sanders	2011	Alternative Nutritional Strategies in Protists: Symposium Introduction and a Review of Freshwater Protists that Combine Photosynthesis and Heterotrophy	1	0
Sanders and Gast	2012	Bacterivory by phototrophic picoplankton and nanop	1	0
Sanders and Porter	1990	BACTERIVOROUS FLAGELLATES AS FOOD RESOURCES FOR THE FRESH-WATER CRUSTACEAN ZOOPLANKTER DAPHNIA-AMBIGUA	1	0
SANDERS et al.	1990	RELATIONSHIP BETWEEN PHOTOTROPHY AND PHAGOTROPHY I	1	0
Sanders et al.	2001	Nutrient acquisition and population growth of a mi	1	0
Sanders et al.	2000	Heterotrophic and mixotrophic nanoplankton predati	1	0
Sanders et al.	1989	SEASONAL PATTERNS OF BACTERIVORY BY FLAGELLATES, CILIATES, ROTIFERS, AND CLADOCERANS IN A FRESH-WATER PLANKTONIC COMMUNITY	1	0
Sanful et al.	2017	Occurrence and seasonal dynamics of metalimnetic Deep Chlorophyll Maximum (DCM) in a stratified meromictic tropical lake and its implications for zooplankton community distribution	1	0
Sano et al.	2009	Adaptive characteristics of a ciliate Tetrahymena	1	0
Santoferrara and McManus	2017	Integrating dimensions of biodiversity in choreotrichs and oligotrichs of marine plankton	1	0
Santoferrara et al.	2014	De Novo Transcriptomes of a Mixotrophic and a Hete	1	0
Santoferrara et al.	2023	The photic-aphotic divide is a strong ecological and evolutionary force determining the distribution of ciliates (Alveolata, Ciliophora) in the ocean	1	0
Sargian et al.	2007	Multiple stressors on an Antarctic microplankton a	1	0
Sarkar et al.	2023	Spatiotemporal Variation of Fishy Smell-Causing Al	1	1	0
Sarma et al.	2022	Noctiluca blooms intensify when northwesterly winds complement northeasterlies in the northern Arabian Sea: Possible implications	1	1	1		1	Water	Field sampling	com-ext	yes	1	Community
Sarma et al.	2023	Sea Surface Temperature and Phytoplankton Abundanc	1	0
Sato and Hashihama	2019	Assessment of potential phagotrophy by pico- and nanophytoplankton in the North Pacific Ocean using flow cytometry	1	1	0
Sato et al.	2017	Distribution of mixotrophic nanoflagellates along	1	0
Schenone et al.	2022	Light dependence in the phototrophy-phagotrophy ba	1	0
Schenone et al.	2020	Modelling the consequence of glacier retreat on mixotrophic nanoflagellate bacterivory: a Bayesian approach	1	1	0
Schenone et al.	2021	Modelling key variables for understanding the effects of grazing and nutrient recycling by zooplankton on the freshwater microbial loop	1	1	1		0
Scherer et al.	2018	Influence of cyanobacteria, mixotrophic flagellate	1	0
Schlüter et al.	2011	Phytoplankton composition and biomass across the southern Indian Ocean	1	1	0
Schmidtke et al.	2006	Potential grazing impact of the mixotrophic flagel	1	0
Schnabel	1968	INFLUENCE OF LIGHT UPON CIRCADIAN RHYTHM IN EUGLENA GRACILIS IN MIXOTROPHIC AND AUTOTROPHIC CULTURES	0
Schneider et al.	2020	A dataset on trophic modes of aquatic protists	1	0
Schneider et al.	2020	Exploring the Trophic Spectrum Placing Mixoplankt	1	0
Schneider et al.	2021	Modeling mixoplankton along the biogeochemical gra	1	1	1		0
Schneider et al.	2017	Commercial use of endophytes in micropropagation	0
Schoener and McManus	2012	Plastid retention, use, and replacement in a klept	1	0
Schoener and McManus	2017	Growth, grazing, and inorganic C and N uptake in a	1	1	1		0
Schulhof et al.	2020	Sierra Nevada mountain lake microbial communities are structured by temperature, resources and geographic location	1	1	1		1	Seston	Field sampling	int*-com	yes	0	Community
Schulz et al.	2023	Response of protists to nitrogen addition, arbuscular mycorrhizal fungi manipulation, and mesofauna reduction in a tropical montane rainforest in southern Ecuador	1	0
Schwab et al.	2015	Dinosterol δD values in stratified tropical lakes (Cameroon) are affected by eutrophication	1	0
Schwaderer et al.	2011	Eco-evolutionary differences in light utilization traits and distributions of freshwater phytoplankton	1	1	0
Sekiguchi et al.	2003	A taxonomic re-evaluation of the Pedinellales (Dictyochophyceae), based on morphological, behavioural and molecular data	1	0
Selosse and Roy	2009	Green plants that feed on fungi: facts and questions about mixotrophy	0
Selosse et al.	2017	Mixotrophy everywhere on land and in water the gr	1	1	0
Semple and Cain	1996	Biodegradation of phenols by the alga Ochromonas d	1	0
Senar et al.	2021	Lake browning may fuel phytoplankton biomass and t	1	1	0
Seo et al.	2024	Spring protistan communities in response to warming in the northeastern East China Sea	1	1	1		1	Water	Mesocosm	ext-com	yes	0	Community
Seong et al.	2017	Ingestion rate and grazing impact by the mixotroph	1	0
Serra-Pompei et al.	2019	Resource limitation determines temperature respons	1	1	1		0
Serranito et al.	2019	Decadal shifts of coastal microphytoplankton commu	1	1	0
Setälä et al.	2005	Survival and photosynthetic activity of different Dinophysis acuminata populations in the northern Baltic Sea	1	1	0
Seuront et al.	2006	Biologically induced modification of seawater viscosity in the Eastern English Channel during a Phaeocystis globosa spring bloom	1	0
Seuthe et al.	2011	Microbial communities and processes in ice-covered	1	0
Shashulovskaya et al.	2021	Long-Term Changes in the Main Indicators of the Tr	1	1	0
Shen et al.	2012	Morphology and bloom dynamics of Cochlodinium geminatum (Schutt) Schutt in the Pearl River Estuary, South China Sea	1	0
Sheng et al.	2007	Digital holographic microscopy reveals prey-induce	1	0
Sheng et al.	2010	A dinoflagellate exploits toxins to immobilize pre	1	0
Sherr and Sherr	2002	Significance of predation by protists in aquatic m	1	0
Shi and Chen	1999	Production and vapid extraction of lutein and the other lipid-soluble pigments from Chlorella protothecoides grown under heterotrophic and mixotrophic conditions	0			"Cultivated under mixotrophic conditions" --> I think this should be excluded (seems to be mixotrophic cultivation refering to type of carbon)
Shi et al.	2000	Heterotrophic production of biomass and lutein by Chlorella protothecoides on various nitrogen sources	0			Same set up as above
Shin et al.	2020	Machine Learning Approaches for Quantifying Margal	1	0
Shishlyannikov et al.	2014	Effect of mixotrophic growth on the ultrastructure	0
Shoener et al.	2019	Microalgae and cyanobacteria modeling in water res	0
Shulman et al.	2020	Dynamics of Bioluminescence Potential and Physical, Bio-Optical Properties on the Shelf and Shelf-Slope of Delaware Bay	1	0
Sieburth et al.	1978	Pelagic ecosystem structure: Heterotrophic compartments of the plankton and their relationship to plankton size fractions	1	0
Sieburth et al.	1978	PELAGIC ECOSYSTEM STRUCTURE - HETEROTROPHIC COMPARTMENTS OF PLANKTON AND THEIR RELATIONSHIP TO PLANKTON SIZE FRACTIONS - COMMENT	1	0
Sieracki et al.	1993	Plankton community response to sequential silicate and nitrate depletion during the 1989 North Atlantic spring bloom	1	1	1		0
Sieracki et al.	1993	PLANKTON COMMUNITY RESPONSE TO SEQUENTIAL SILICATE AND NITRATE DEPLETION DURING THE 1989 NORTH-ATLANTIC SPRING BLOOM	1	1	1		0
Simek et al.	1996	Can freshwater planktonic ciliates survive on a di	1	0
Simek et al.	2017	Ecological Traits of the Algae-Bearing Tetrahymena	1	0
Simonds et al.	2010	Element content of Ochromonas danica a replicated	1	1	1		1	Mixotroph	Lab	res-int	yes	0	Organism
Singer et al.	2019	Contrasted Micro-Eukaryotic Diversity Associated w	1	0
Sinistro et al.	2006	Experimental study on the microbial plankton commu	1	1	0
Sitnikova and Shirokaya	2013	New data on deep water Baikal limpets found in hydrothermal vents and oil-seeps	0
Skarlato et al.	2018	Salinity stress response of the invasive dinoflagellate Prorocentrum minimum	1	0
Skovgaard	1996	Mixotrophy in Fragilidium subglobosum (Dinophyceae	1	0
Skovgaard	1998	Role of chloroplast retention in a marine dinoflag	1	0
Skovgaard	2000	A phagotrophically derivable growth factor in the	1	0
Skovgaard	1996	Engulfment of Ceratium spp. (Dinophyceae) by the thecate photosynthetic dinoflagellate Fragilidium subglobosum	1	0
Skovgaard et al.	2000	Physiology of the mixotrophic dinoflagellate Fragi	1	1	1		1	Mixotroph	Lab	ext-com	No - C:Chla	0	Community
Skovgaard et al.	2003	Effects of nutrient limitation on food uptake in t	1	1	1		1	Water, Mixotroph	Lab	ext-met, ext-int	yes	1	Organism
Sliko et al.	2007	The ability of a single-cell alkaline phosphatase assay (ELF-97) to indicate phosphate stress and cellular P content in two strains of the mixotrophic dinoflagellate Prorocentrum minimum	x			Can't find article (and have no DOI)
Sliwinska-Wilczewska et al.	2018	Allelopathic activity of the picocyanobacterium Sy	1	0
Smalley and Coats	2002	Ecology of the red-tide dinoflagellate Ceratium fu	1	1	1		1	Water	Field sampling, Lab	ext-met	yes	0	Organism
Smalley et al.	1999	A new method using fluorescent microspheres to det	1	0
Smalley et al.	2003	Feeding in the mixotrophic dinoflagellate Ceratium	1	1	1		1	Mixotoph	Lab	int-met	yes	0	Organism
Smalley et al.	2012	Influence of inorganic nutrients, irradiance, and	1	1	1		1	Mixotroph	Lab	res-int	yes	0	Organism
Smayda	1997	Harmful algal blooms Their ecophysiology and gene	1	0
Smith and Hansen	2007	Interaction between Mesodinium rubrum and its prey	1	0
Smith et al.	2018	Effect of ciliate strain, size, and nutritional co	1	1	0
Soares et al.	2013	Effects of growth condition on succession patterns	1	0
Socha et al.	2023	Under-ice plankton community response to snow remo	1	0
Socher et al.	2016	The challenge of scaling up photobioreactors Mode	0
Sogaard et al.	2021	An under-ice bloom of mixotrophic haptophytes in l	1	1	1		0
Soler-Figueroa and Otero	2015	The Influence of Rain Regimes and Nutrient Loading	1	1	1		1	Water	Field sampling	ext-com	yes	1	Community
Solheim et al.	2024	Lake browning counteracts cyanobacteria responses	1	1	1		0
Sommaruga	2015	When glaciers and ice sheets melt consequences fo	1	1	0
Sommaruga and Psenner	1995	Trophic interactions within the microbial food web in Piburger See (Austria)	x
Sommaruga and Psenner	1995	TROPHIC INTERACTIONS WITHIN THE MICROBIAL FOOD-WEB IN PIBURGER-SEE (AUSTRIA)	x
Sommaruga et al.	2006	Mycosporine-like amino acids in the zooxanthelia-ciliate symbiosis Maristentor dinoferus	1	0
Sommer et al.	2005	Copepod and microzooplankton grazing in mesocosms	1	1	1		0
Sommer et al.	2022	Ciliates in man-made mountain reservoirs	1	0
Song et al.	2016	Vertical micro-distribution of microbial communiti	1	0
Song et al.	2019	The Characteristics and Distribution of Eukaryotic	1	1	0
Song et al.	2020	Contact micropredation may play a more important role than exotoxicity does in the lethal effects of Karlodinium australe blooms: Evidence from laboratory bioassays	1	0
Song et al.	2024	Cellular interactions and evolutionary origins of endosymbiotic relationships with ciliates	1	0
Sonntag and Sommaruga	2020	Effectiveness of Photoprotective Strategies in Thr	1	0
Sonntag et al.	2006	Phagotrophic ciliates and flagellates in an oligot	1	0
Sonntag et al.	2007	Sources of mycosporine-like amino acids in plankto	1	0
Sonntag et al.	2011	Are Freshwater Mixotrophic Ciliates Less Sensitive	1	0
Sorokin et al.	2006	Hypereutrophication events in the Ca'Pisani lagoon	1	0
Souza et al.	2024	Climatic variation of the last 29.000 years BP in the northern Santos basin (Rio de Janeiro Shelf) inferred by an alternation of cysts Tuberculodinium vancampoae and Operculodinium centrocarpum	1	0
Spanner et al.	2022	Morphological diversity and molecular phylogeny of	1	0
Sparber et al.	2015	Contrasting pelagic plankton in temperate Irish la	1	1	0
SPERO and ANGEL	1991	PLANKTONIC SARCODINES - MICROHABITAT FOR OCEANIC D	1	0
Spieck and Lipski	2011	Cultivation, Growth Physiology, and Chemotaxonomy of Nitrite-Oxidizing Bacteria	0			Included in analysis, but is book chapter (not stand-alone article)
Spieck and Lipski	2011	CULTIVATION, GROWTH PHYSIOLOGY, AND CHEMOTAXONOMY OF NITRITE-OXIDIZING BACTERIA	0
Spiess and Richter	1966	DIE NUCLEINSAUREN GRUNER UND GEBLEICHTER ZELLEN VON EUGLENA GRACILIS	0
Spijkerman	2007	Phosphorus acquisition by Chlamydomonas acidophila	0
Spijkerman	2008	Phosphorus limitation of algae living in iron-rich	0
Spijkerman	2010	HIGH PHOTOSYNTHETIC RATES UNDER A COLIMITATION FOR	0
Spijkerman and Wacker	2011	Interactions between P-limitation and different C	0
Spijkerman et al.	2011	Independent Colimitation for Carbon Dioxide and In	0
Spijkerman et al.	2017	Ecophysiological strategies for growth under varying light and organic carbon supply in two species of green microalgae differing in their motility	0			Excluded because examine osmo-mixotrophy (consider useage of DOC alongside photosynthesis to be mixotrophy, so consider DOC uptake to be heterotrophy with no mention of phagotrophy/grazing) --> don't think this fits into analysis?
Spring et al.	2013	Taxonomy and evolution of bacteriochlorophyll a-co	0
Stabell et al.	2002	Ecological significance of endosymbionts in a mixo	1	1	1		1	Mixotroph	Lab	res-int	yes	0	Organism
Stahl et al.	2023	Amino acid carbon isotope fingerprints are unique	0
Stamieszkin et al.	2024	Large protistan mixotrophs in the North Atlantic C	1	0
Steidinger et al.	1996	Pfiesteria piscicida gen et sp nov (Pfiesteriaceae	1	0
Steidinger et al.	2006	Cryptoperidiniopsis brodyi gen. et sp nov (Dinophy	1	0
Stephens et al.	2018	Core genes in diverse dinoflagellate lineages incl	1	0
Stern et al.	2023	Composition and Patterns of Taxa Assemblages in th	0
Stern et al.	2014	Diversity and plastid types in Dinophysis acuminata complex (Dinophyceae) in Scottish waters	1	0
Stevenson et al.	2016	Impacts of forestry planting on primary production in upland lakes from north-west Ireland	1	1	1		0
Stibor and Sommer	2003	Mixotrophy of a photosynthetic flagellate viewed from an optimal foraging perspective	1	0
Stickney et al.	2000	The impact of mixotrophy on planktonic marine ecosystems	1	0
Stoecker	1999	Mixotrophy among dinoflagellates	1	0
Stoecker	1998	Conceptual models of mixotrophy in planktonic protists and some ecological and evolutionary implications	1	1	0	More like review than original (no new data, but new conceptual analysis)
Stoecker and Gustafson	2003	Cell-surface proteolytic activity of photosyntheti	1	1	0
Stoecker and Lavrentyev	2018	Mixotrophic Plankton in the Polar Seas A Pan-Arct	1	1	0
Stoecker and Pierson	2019	Predation on protozoa its importance to zooplankt	1	1	0
STOECKER et al.	1988	OBLIGATE MIXOTROPHY IN LABOEA-STROBILA, A CILIATE	1	0
STOECKER et al.	1989	ABUNDANCE OF AUTOTROPHIC, MIXOTROPHIC AND HETEROTR	1	0
STOECKER et al.	1993	CHANGES IN THE SEA-ICE BRINE COMMUNITY DURING THE	1	1	0
Stoecker et al.	1996	Micro- and mesoprotozooplankton at 140 degrees W i	1	0
Stoecker et al.	1997	Mixotrophy in the dinoflagellate Prorocentrum mini	1	1	1		0
Stoecker et al.	2009	Acquired phototrophy in aquatic protists	1	1	0
Stoecker et al.	2017	Mixotrophy in the Marine Plankton	1	1	0
Stoecker et al.	2006	Effect of small-scale shear on grazing and growth of the dinoflagellate Pfiesteria piscicida	1	0
Stoecker et al.	1994	NANOPLANKTON AND PROTOZOAN MICROZOOPLANKTON DURING THE JGOFS NORTH-ATLANTIC BLOOM EXPERIMENT - 1989 AND 1990	1	0
Stoecker et al.	2014	Microzooplankton: Abundance, biomass and contribution to chlorophyll in the Eastern Bering Sea in summer	1	1	1		0
Stoecker et al.	1989	OCEANIC MIXOTROPHIC FLATWORMS	0
Stoyneva et al.	2008	Siderocelis irregularis (Chlorophyta, Trebouxiophy	1	0
Straskrábová et al.	2009	Structure of pelagic microbial assemblages in Euro	0
Strízek et al.	2024	Alternative production of fucoxanthin and PUFAs using Chlorochromonas danica and Hibberdia magna , unicellular chrysophytes with different trophic modes	1	0
Strohm et al.	2024	Role of turbulence in Dinophysis spp. growth, feeding, and toxin leakage in culture	1	0
Strom et al.	2024	Widespread ciliate and dinoflagellate mixotrophy may contribute to ecosystem resilience in a subarctic sea: the northern Gulf of Alaska	1	0
Strom et al.	2019	Microzooplankton in the coastal Gulf of Alaska: Regional, seasonal and interannual variations	1	1	1		0
Stukel et al.	2022	Plankton food webs in the oligotrophic Gulf of Mex	1	1	1		0
Stukel et al.	2011	Nanoplankton mixotrophy in the eastern equatorial Pacific	1	1	1		0
Sturm et al.	2023	Mesoscale oceanographic meanders influence protist	1	0
Sullivan and Gifford	2007	Growth and feeding rates of the newly hatched larv	1	0
Suman et al.	2012	Culture medium optimization and lipid profiling of	0
Summerer et al.	2008	Ciliate-symbiont specificity of freshwater endosym	1	0
Sun et al.	2022	Contrasting Community Composition and Co-Occurrenc	1	0
Sun et al.	2023	Metabolic flexibility during a trophic transition	0
Suzuki and Taniguchi	1998	Standing crops and vertical distribution of four g	1	0
Suzuki et al.	2022	What Happened before Losses of Photosynthesis in Cryptophyte Algae?	1	0
Svensen et al.	2008	Vertical flux regulation and plankton composition in a simple ecological system: snapshots from the small marine Lake Rogoznica (Croatia)	1	1	1		1	Water	Field sampling	spt-int*	yes	0	Community
Swalethorp et al.	2019	Microzooplankton distribution in the Amundsen Sea	1	0
Swan et al.	2013	Prevalent genome streamlining and latitudinal dive	0
Szabová et al.	2014	The evolution of paralogous enzymes MAT and MATX within the Euglenida and beyond	1	0
Sztrum et al.	2012	Isocitrate lyase activity and antioxidant response	0
T-Krasznai et al.	2022	Functional dynamics of phytoplankton assemblages i	1	0
Tadonléké et al.	2002	Food web structure in the recently flooded Sep Res	1	0
Taipale et al.	2019	Tracing the fate of microplastic carbon in the aqu	1	0
Taipale et al.	2023	The second life of terrestrial and plastic carbon	1	0
Takagi et al.	2019	Characterizing photosymbiosis in modern planktonic	1	1	1		1	Mixotroph	Field sampling	met-int	yes	0	Organism
Talarmin et al.	2011	Flow cytometric assessment of specific leucine inc	0
Tames-Espinosa et al.	2020	Metabolic Responses of Subtropical Microplankton A	1	1	1		0
Tamigneaux et al.	1997	Grazing by protists and seasonal changes in the si	1	0
Tan et al.	2022	A Review on a Hidden Gem: Phycoerythrin from Blue-Green Algae	1	1	0
Tang et al.	2020	The inhibitory effect of mixotrophic Ochromonas gl	1	0
Taniuchi et al.	2023	Drastic changes in a lower-trophic-level ecosystem attributed to unprecedented harmful algal outbreaks in 2021 on the Pacific shelf off southeast Hokkaido, Japan	1	1	1		0
Tas and Yilmaz	2015	Potentially harmful microalgae and algal blooms in	1	1	1		0
Tas et al.	2010	Seasonal Dynamics and Biomass of Mixotrophic Flage	1	0
Tate et al.	2020	Phytoplankton composition in the subtropical coastal shelf environment of Cape Canaveral, Florida	1	1	1		0
Tatters et al.	2013	SHORT- VERSUS LONG-TERM RESPONSES TO CHANGING CO2	1	1	1		0
Taylor and Joint	1990	A STEADY-STATE ANALYSIS OF THE MICROBIAL LOOP IN STRATIFIED SYSTEMS	1	1	1		0
Taylor and Landry	2018	Phytoplankton biomass and size structure across tr	0
Taylor et al.	2008	Dinoflagellate diversity and distribution	1	0
Taylor et al.	2017	Coccolithophore Cell Biology Chalking Up Progress	1	1	0
Telesh and Skarlato	2022	Harmful Blooms of Potentially Toxic Dinoflagellate	1	1	0
Telesh et al.	2021	Abiotic stability promotes dinoflagellate blooms in marine coastal ecosystems	1	1	1		1	Water	Field sampling	ext-com	yes	1	Community
Telesh et al.	2024	Wide ecological niches ensure frequent harmful din	1	1	1		0
Tenorio et al.	2022	Bloom of Prorocentrum cordatum in Paracas Bay, Per	1	0
Terrado et al.	2017	Autotrophic and heterotrophic acquisition of carbo	1	0
Thaler et al.	2017	Microbial Community Structure and Interannual Chan	1	0
Thé et al.	2023	Understanding Cassiopea andromeda (Scyphozoa) Inva	0
Theiss-Seuberling	1981	REGULATION OF THE NADP-DEPENDENT GLYCERALDEHYDE-3-PHOSPHATE DEHYDROGENASE IN EUGLENA-GRACILIS	x
Thingstad et al.	1996	On the strategy of ''eating your competitor'': A mathematical analysis of algal mixotrophy	1	1	0	Combined results/discussion section, so used judgement here
Thouvenot et al.	2000	A study of changes between years in the structure of plankton community in a newly-flooded reservoir	x
Thurman et al.	2012	Microbial dynamics and flagellate grazing during t	1	0
Tillmann	1998	Phagotrophy by a plastidic haptophyte, Prymnesium	1	0
Tillmann	2003	Kill and eat your predator a winning strategy of	1	1	1		0
Tillmann et al.	2023	Mucus-Trap-Assisted Feeding Is a Common Strategy o	1	0
Tittel and Kamjunke	2004	Metabolism of dissolved organic carbon by planktonic bacteria and mixotrophic algae in lake neutralization experiments. (vol 49, pg 1062, 2004)	x			Ignore reference, same as below (not sure why there is different/incorrect DOI)
Tittel and Kamjunke	2004	Metabolism of dissolved organic carbon by planktonic bacteria and mixotrophic algae in lake neutralisation experiments	1	1	1		0
Tittel et al.	2003	Mixotrophs combine resource use to outcompete spec	1	0
Tittel et al.	2005	Inorganic carbon limitation and mixotrophic growth in Chlamydomonas from an acidic mining lake	0			Excluded because organism (flagellate Chlamydomonas acidophila) performs photosynthesis and organic carbon uptake, but not phagotrophy (so using osmotrophy definition of mixotrophy) --> don't think this fits into analysis?
Tobias-Hünefeldt et al.	2020	Ecological drivers switch from bottom-up to top-down during model microbial community successions	1	1	0
Tomecková et al.	2020	The Lipid Composition of Euglena gracilis Middle P	1	1	1		0
Tong et al.	2011	The effects of growth phase and light intensity on	1	0
Tong et al.	2015	Role of dissolved nitrate and phosphate in isolate	1	1	0
Torres-Beltrán et al.	2018	Protistan parasites along oxygen gradients in a seasonally anoxic fjord: A network approach to assessing potential host-parasite interactions	1	0		Did not consider SSU rRNA:rDNA ratio to fulfill 'ratio' requirement
Torstensson et al.	2015	Physicochemical control of bacterial and protist community composition and diversity in Antarctic sea ice	1	0
Traboni et al.	2020	Effects of prey trophic mode on the gross-growth e	1	1	1		1	Mixotroph	Lab	int-met*	yes	0	Community
Traboni et al.	2021	Mixotrophy upgrades food quality for marine calano	1	1	1		1	Mixotroph	Lab	int-met*	yes	0	Community
TRANVIK	1994	COLLOIDAL AND DISSOLVED ORGANIC-MATTER EXCRETED BY	1	0
Trochine et al.	2019	Nutritional stress by means of high CN ratios in	1	1	1		1	Seston, Predator	Field sampling, Lab	int-ext*	yes	0	Organism
Trochine et al.	2015	The abundance of mixotrophic algae drives the carb	1	0
Troost et al.	2005	Ecological specialization of mixotrophic plankton in a mixed water column	1	1	1	Treat "Modeling Mixotrophs in a Water Column" as methods section	0
Tsai and Mukhanov	2021	Response of Growth and Grazing Rate of Nanoflagell	1	0
Tsai et al.	2011	Importance of bacterivory by pigmented and heterot	1	1	0
Tsai et al.	2007	Pigmented nanoflagellates in the coastal western subtropical Pacific are important grazers on Synechococcus populations	1	0
Tsai et al.	2016	Vertical distribution of pigmented and non-pigmented nanoflagellates in the East China Sea	1	0
Tsuchiya et al.	2020	Acquisition, Maintenance, and Ecological Roles of	1	0
Twiss and Campbell	1995	Regeneration of trace metals from picoplankton by nanoflagellate grazing	1	1	0	Gd:La ratio
Tzaras et al.	1999	Effects of nutrients, planktivorous fish and water	1	0
Tzovenis et al.	2004	Cryopreservation of marine microalgae and potential toxicity of cryoprotectants to the primary steps of the aquacultural food chain	0			"Mixotrophic growth" seems to be refering to mixotrophic cultivation rather than phagotrophic mixotrophy
Ulrich and Röske	2018	Autumnella lusatica gen. nov. and sp. nov. (Chlorophyta, Trebouxiophyceae), a new phytoplankton species in acidic lignite pit lakes	0			"Mixotrophy" appears in abstract only when refering to competitors ("Its growth rate could be even greater than that of some typical mixotrophic competitors") --> excluded
Ulstrup et al.	2007	Zooxanthellae harvested by ciliates associated wit	1	0
Umanskaya et al.	2023	The Size Structure of Unicellular Plankton (Size-T	1	0
Unrein	2002	Changes in phytoplankton community along a transve	1	1	1		0
Unrein et al.	2007	Significant year-round effect of small mixotrophic	1	0
Unrein et al.	2010	Dinobryon faculiferum (Chrysophyta) in coastal Med	1	0
Unrein et al.	2014	Mixotrophic haptophytes are key bacterial grazers	1	0
Urabe et al.	1999	Effects of phosphorus supply on phagotrophy by the	1	1	0
Urabe et al.	2000	Diel changes in phagotrophy by Cryptomonas in Lake Biwa	1	1	0
Urrutia-Cordero et al.	2017	Phytoplankton diversity loss along a gradient of future warming and brownification in freshwater mesocosms	1	0
Vad et al.	2020	Grazing resistance and poor food quality of a wide	1	1	1		1	Mixotroph	Lab	int-met*	yes	0	Community
Vad et al.	2021	From adverse to beneficial Contrasting dietary ef	1	1	1		1	Mixotroph	Lab	int-met*	yes	0	Community
Vadlamani et al.	2017	Cultivation of Microalgae at Extreme Alkaline pH Conditions: A Novel Approach for Biofuel Production	0			Mixotrophy in wrong context --> "cultivated mixotrophically"
Våge et al.	2013	Successful strategies in size structured mixotroph	1	0
Vähätalo et al.	2011	Photochemical transformation of terrestrial dissol	1	1	1		0
Valentin et al.	2021	Frequent upwelling intrusions and rainfall events drive shifts in plankton community in a highly eutrophic estuary	1	1	0
van den Hoff and Bell	2015	The ciliate Mesodinium rubrum and its cryptophyte	1	0
Van Donk et al.	2009	The effect of a mixotrophic chrysophyte on toxic and colony-forming cyanobacteria	1	1	1		1	Water	Field sampling	ext-com	yes	0	Community
Van Donk et al.	2008	Re-oligotrophication by phosphorus reduction and effects on seston quality in lakes	1	1	0
van Leeuwe et al.	2020	Annual patterns in phytoplankton phenology in Anta	1	0
Van Oppen et al.	2005	Diversity of algal endosymbionts (zooxanthellae) in octocorals:: the roles of geography and host relationships	1	0		Mixotrophy in context of Symbiodinium (coral endosymbionts, zooxanthellae)
Vaque et al.	1997	Dynamics of ciliate abundance, biomass and communi	1	0
Vargas et al.	2012	Relative importance of phototrophic, heterotrophic	1	1	1		1	Water	Field sampling, Lab	ext-com*	yes	0	Community
Vasas et al.	2012	Occurrence of toxic Prymnesium parvum blooms with high protease activity is related to fish mortality in Hungarian ponds	1	0
Velea et al.	2017	Heterotrophic and mixotrophic microalgae cultivation	0
Verity and Borkman	2010	A Decade of Change in the Skidaway River Estuary.	1	1	0
Vershinin et al.	2005	Potential toxic algae in Northeast Black Sea coastal phytoplankton in 2000-2002	1	0		Found on ResearchGate with slightly different title ("Potential toxic algae in Northeast Black Sea coastal phytoplankton in 2000-2002", rather than "Potentially toxic algae in the coastal phytoplankton of the northeast Black Sea in 2001-2002") --> Changed title in spreadsheet (article is an english translation, so I assume that differences in title are probably due to translation)
Vershinin et al.	2004	Seasonal changes in phytoplankton in the area of Cape Bolshoi Utrish off the northern Caucasian coast in the Black Sea, 2001-2002	x			Can only access Russian version (where only abstract is translated) and the Oceanology journal online archive (which should have English translation) does not include issues before 2006
Viana et al.	2019	Massive Blooms of Chattonella subsalsa Biecheler (	1	0
Vicario et al.	2024	Lost in the dark: Antipatharia-Symbiodiniaceae association in the deep waters of the Red Sea	1	0
Vidyarathna et al.	2024	Short-term and long-term exposure to combined elev	1	1	1		1	Mixotroph	Lab	abt-int	yes	1	Organism
Vidyarathna et al.	2014	The effects of aeration on growth and toxicity of Prymnesium parvum grown with and without algal prey	1	1	1		0
Vijayan et al.	2021	Phytoplankton community structure in a contrasting physico-chemical regime along the eastern Arabian Sea during the winter monsoon	1	1	1	Not sure if should be included since mixotrophy is only used in phrase "mixotrophic ecosystem"? --> Included at least for now	0
Villanova et al.	2021	Boosting Biomass Quantity and Quality by Improved	0
Vonnahme et al.	2020	Progress in Microbial Ecology in Ice-Covered Seas	1	0
Vrba et al.	2003	Massive occurrence of heterotrophic filaments in a	1	1	0
Vuillemin	2023	Nitrogen cycling activities during decreased strat	0
Wacker and Weithoff	2009	Carbon assimilation mode in mixotrophs and the fatty acid composition of their rotifer consumers	0			Using osmotrophy definition for mixotrophy ("The mixotrophic flagellate was grown under either exclusively autotrophic conditions in the light, under exclusively heterotrophic conditions in the dark with an organic carbon source (glucose), or in the light plus the organic carbon sources (=mixotrophic)") --> Excluded
Waibel et al.	2019	Importance of mixotrophic flagellates during the i	1	1	0
Wall et al.	2021	Amino acid d13C and d15N analyses reveal distinct	0
Wang et al.	2011	First observation of Karlodinium veneficum from th	1	0
Wang et al.	2018	Euglena gracilis growth and cell composition under	1	0
Wang et al.	2020	Taxonomic Diversity of Pico-Nanoeukaryotes Is Rel	1	1	1		0
Wang et al.	2021	Diversity, Composition, and Activities of Nano- an	1	0
Wang et al.	2021	Investigating the microbial ecology of coastal hot	1	0
Wang et al.	2020	Glycerol Utilization By Phytoplankton1	0			Using osmotrophy definition for mixotrophy --> Excluded (if don't exclude, then Protist=1, Stoich=0, Ratio=0, Limit=1)
Ward	2019	Mixotroph ecology More than the sum of its parts	1	0
Ward and Follows	2016	Marine mixotrophy increases trophic transfer effic	1	1	1		1	Seston	Model	int*-com*, int*-ext*	yes	0	Community
Ward et al.	2011	Biophysical Aspects of Resource Acquisition and Co	1	0
Watson and McCauley	2010	Light and bacteria: substitutable energy sources for chrysophyte blooms?	x
Watson et al.	1996	Chrysophyte blooms in oligotrophic Glenmore Reservoir (Calgary, Canada)	x
Watson et al.	2001	Under-ice blooms and source-water odour in a nutrient-poor reservoir: biological, ecological and applied perspectives	1	1	1		0
Wawrik	1977	NEW AND RARE MU-NANNOALGAE AND NANNOALGAE IN PONDS IN WALDVIERTEL II	x
Weber and Böck	1968	COMPARATIVE STUDIES ON REGULATION OF DAHP SYNTHETASE ACTIVITY IN BLUE-GREEN AND GREEN ALGAE	1	0
Weber and King	2007	Physiological, ecological, and phylogenetic charac	0
Weber et al.	2012	Unveiling Trophic Functions of Uncultured Protist	1	0
Wei et al.	2020	Factors Affecting the Mixotrophic Flagellate Poter	1	1	1		1	Prey	Lab	ext*-met	yes	0	Organism
Wei et al.	2022	Elevated temperature mitigates the prolonged effect of high nitrogen on Microcystis aeruginosa removal through mixotrophic Ochromonas gloeopara grazing	1	1	0
Weisse	2017	Functional diversity of aquatic ciliates	1	1	0
Weisse	2024	Thermal response of freshwater ciliates: Can they survive at elevated lake temperatures?	1	0
Weisse and Montagnes	2022	Ecology of planktonic ciliates in a changing world	1	0
Weisse and Moser	2020	Light affects picocyanobacterial grazing and growt	1	1	0
Weisse et al.	2016	Functional ecology of aquatic phagotrophic protist	1	1	0
Weisse et al.	2023	Temperature-dependent resistance to starvation of three contrasting freshwater ciliates	1	0
Weithoff and Bell	2022	Complex Trophic Interactions in an Acidophilic Mic	1	0
Weithoff and Wacker	2007	The mode of nutrition of mixotrophic flagellates d	1	1	0
Weithoff et al.	2010	Lake morphometry and wind exposure may shape the p	1	0
Wentzky et al.	2020	Seasonal succession of functional traits in phytop	1	0
Wentzky et al.	2018	Mechanisms preventing a decrease in phytoplankton biomass after phosphorus reductions in a German drinking water reservoirresults from more than 50years of observation	1	1	1		0
Wetz et al.	2017	Exceptionally high organic nitrogen concentrations in a semi-arid South Texas estuary susceptible to brown tide blooms	1	1	0
Whyte et al.	2017	Tracking changes to a microplankton community in a	1	0
Wickham and Wimmer	2019	Does Mixotrophy in ciliates compensate for poor-qu	1	1	1		1	Prey, Mixotroph	Lab	ext*-met, res-int	yes	0	Organism
Wickham et al.	2022	Microzooplankton grazing and community composition	1	1	1		0
Wieczynski et al.	2023	Mixotrophic microbes create carbon tipping points	1	1	0
Wilk-Wozniak et al.	2016	Contrasting Phytoplankton Structure and Morphologi	1	0
Wilken et al.	2010	Microcystins do not provide anti-herbivore defence	1	0
Wilken et al.	2018	Primary producers or consumers Increasing phytopl	1	1	1		0
Wilken et al.	2019	The need to account for cell biology in characteri	1	0
Wilken et al.	2020	Contrasting Mixotrophic Lifestyles Reveal Differen	1	0
Wilken et al.	2014	Biological control of toxic cyanobacteria by mixot	1	1	1		1	Mixotroph	Lab	res-int	yes	0	Organism
Wilken et al.	2014	Do mixotrophs grow as photoheterotrophs Photophys	1	1	1		1	Mixotroph	Lab	res-int	yes	0	Organism
Wilken et al.	2013	Mixotrophic organisms become more heterotrophic with rising temperature	1	0
Wilken et al.	2014	Comparison of predator-prey interactions with and without intraguild predation by manipulation of the nitrogen source	1	0
Wisecaver and Hackett	2010	Transcriptome analysis reveals nuclear-encoded pro	1	0
Woelfl	2007	The distribution of large mixotrophic ciliates (Stentor) in deep North Patagonian lakes (Chile):: First results	1	0
Woelfl and Geller	2002	Chlorella-bearing ciliates dominate in an oligotro	1	0
Woelfl et al.	2010	Chlorella-bearing ciliates (Stentor, Ophrydium) dominate in an oligotrophic, deep North Patagonian lake (Lake Caburgua, Chile)	1	0
Wong et al.	2006	Iron speciation and dynamics during SERIES, a mesoscale iron enrichment experiment in the NE Pacific	1	1	0
Wood	1995	The changing biology of reef-building	0			Put '0' for Protist because mixotrophy in context of "mixotrophic metazoans, primarily scleractinian corals" --> Not sure if should include (also can't use ctrl-find on text to search for keywords)
Wood	1993	Nutrients, Predation and the History of Reef-Building	0			Same as above (and again can't use search feature on text, but did a quick read of both papers and did not see mention of stoichiometry or nutrient ratios)
Wood	1993	NUTRIENTS, PREDATION AND THE HISTORY OF REEF-BUILDING	1	0
Woodward et al.	2019	Physical flow effects can dictate plankton populat	1	0
Wu et al.	2022	Single-cell measurements and modelling reveal subs	0
Wu et al.	2022	Toxic Characteristics and Action Mode of the Mixot	1	0
Wu et al.	2021	Growth and photosynthetic responses of Ochromonas gloeopara to cadmium stress and its capacity to remove cadmium	1	0
Wu et al.	2021	A new pilot-scale fermentation mode enhances Euglena gracilis biomass and paramylon (b-1,3-glucan) production	1	0
Wu et al.	2024	Diversity and biogeography of dinoflagellates in the Kuroshio region revealed by 18S rRNA metabarcoding	1	1	0
Wukovits et al.	2021	Phytodetrital quality (CN ratio) and temperature	1	1	1		1	Prey	Mesocosm	res-int*	yes	0	Community
Wyatt and Zingone	2014	Population dynamics of red tide dinoflagellates	1	0
Xiang et al.	2013	Isolation of clonal axenic strains of the symbioti	1	0
Xiang et al.	2015	Symbiodinium transcriptome and global responses of	1	0
Xiang et al.	2018	Glucose-Induced Trophic Shift in an Endosymbiont D	1	0
Xiao and Ju	2019	Conversion of wastewater-originated waste grease t	1	1	1		1	Mixotroph	Lab	ext-met	No - Fat:N	0	Organism
Xiao et al.	2018	Comprehensive Study of Cultivation Conditions and Methods on Lipid Accumulation of a Marine Protist, Thraustochytrium striatum	0			Excluded because 'mixotroph' only appears in references
Xiong et al.	2023	Biophysical interactions control the progression o	1	0
Xu et al.	2017	Molecular diversity and ecological characteristics of the eukaryotic phytoplankton community in the coastal waters of the Bohai Sea, China	1	1	0	"Nutrient supply ratios"
Xu et al.	2023	Water acidification weakens the carbon sink capacity of mixotrophic organisms	1	0
Xu et al.	2022	Disentangling the Ecological Processes Shaping the Latitudinal Pattern of Phytoplankton Communities in the Pacific Ocean	1	1	0
Yahia-Kéfi et al.	2005	Spatio-temporal distribution of the dominant Diato	1	1	0
Yamaguchi et al.	2012	Morphostasis in a novel eukaryote illuminates the	1	0
Yamaguchi et al.	2011	MIXOTROPHY AND MORPHOSTASIS IN EUGLENIDS: ULTRASTRUCTURE AND MOLECULAR PHYLOGENY OF A NOVEL MARINE ISOLATE THAT IS BOTH PHOTOSYNTHETIC AND EUKARYOVOROUS	x
Yamane et al.	2001	Biomass production in mixotrophic culture of Euglena gracilis under acidic condition and its growth energetics	1	0
Yan et al.	2022	Dynamics of Stoichiometric Autotroph-Mixotroph-Bac	1	1	0
Yan et al.	2022	Identification and feeding characteristics of the	1	0
Yan et al.	2023	Medium and process optimizations for Euglena gracilis with high biomass production enriched with protein	1	1	1		1	Water	Lab	ext-met	yes	0	Organism
Yan et al.	2024	Anthropogenic drivers accelerate the changes of lake microbial eukaryotic communities over the past 160 years	1	0
Yan et al.	2024	Octanoic acid helps Poterioochromonas malhamensis control toxic Microcystis sp.	1	0
Yan et al.	2024	Dynamics of a diffusive autotrophs-mixotrophs interaction model in a poorly mixed water column	x
Yang et al.	2021	Allelopathic effects of mixotrophic dinoflagellate	1	1	1		1	Mixotroph	Lab	int-met	yes	1	Organism
Yang et al.	2016	An evidence-based framework for predicting the imp	1	0
Yang et al.	2021	Comparing the Trophic Impact of Microzooplankton d	1	0
Yang et al.	2021	Plasticity and Multiplicity of Trophic Modes in th	1	0
Yang et al.	2020	A strain of the toxic dinoflagellate Karlodinium veneficum isolated from the East China Sea is an omnivorous phagotroph	1	0
Yang et al.	2021	Spatial distribution of the microzooplankton communities in the northern South China Sea: Insights into their function in microbial food webs	1	0
Yang et al.	2019	Are tintinnids picky grazers: Feeding experiments on a mixture of mixotrophic dinoflagellates and implications for red tide dynamics	1	1	0
Yarimizu et al.	2017	Iron uptake and storage in the HAB dinoflagellate	1	1	1		1	Water	Lab	ext-met	No - Fe:EDTA	1	Organism
Yasakova et al.	2020	Long-term Changes in Community of Planktonic Algae	1	0
Yates and Rogers	2011	Atrazine selects for ichthyotoxic Prymnesium parvu	1	0
Yau and Fan	2012	Size-dependent photosynthetic performance in the g	1	0
Yau et al.	2013	Metagenomic insights into strategies of carbon con	0
Ye et al.	2024	Phagocytosis in Marine Coccolithophore Gephyrocapsa huxleyi: Comparison between Calcified and Non-Calcified Strains	1	0
Yih et al.	2004	Ingestion of cryptophyte cells by the marine photo	1	0
Yih et al.	2013	The red-tide ciliate Mesodinium rubrum in Korean coastal waters	1	0
Yokouchi and Horiguchi	2021	Paragymnodinium verecundum sp. nov. (Gymnodiniales	1	0
Yokouchi et al.	2018	Ultrastructure and phylogeny of a new species of m	1	0
Yokouchi et al.	2020	Ultrastructure and Systematics of Two New Species	1	0
Yokouchi et al.	2022	Comparative analyses of nutritional strategies amo	1	0
Yoo and Palenik	2021	Growth and grazing of the chlorarachniophyte Bigel	1	0
Yoo et al.	2009	Feeding by Phototrophic Red-Tide Dinoflagellates o	1	0
Yoo et al.	2010	Ecology of Gymnodinium aureolum. II. Predation by	1	0
Yoo et al.	2010	Feeding by the Newly Described Mixotrophic Dinofla	1	0
Yoo et al.	2013	Growth and ingestion rates of heterotrophic dinofl	1	0
Yoo et al.	2015	Ingestion of the unicellular cyanobacterium Synech	1	0
Yoo et al.	2018	Feeding and grazing impact by the bloom-forming euglenophyte Eutreptiella eupharyngea on marine eubacteria and cyanobacteria	1	0
Yoo et al.	2018	Mixotrophy in the sand-dwelling dinoflagellate Thecadinium kofoidii	1	0
You et al.	2020	Effects of irradiance and temperature on the growt	1	0
You et al.	2023	Effects of temperature on the autotrophic and mixo	1	0
You et al.	2023	Five phototrophic Scrippsiella species lacking mix	1	1	0
You et al.	2024	Effects of aeration and centrifugation conditions on omega-3 fatty acid production by the mixotrophic dinoflagellate Gymnodinium smaydae in a semi-continuous cultivation system on a pilot scale	1	0
Zakrys et al.	2017	Evolutionary Origin of Euglena	1	0		Included in analysis, but is book chapter (not stand-alone article)
Zastepa et al.	2021	Toxins and Other Bioactive Metabolites in Deep Chl	1	0
Zeng et al.	2009	Genetic diversity of aerobic anoxygenic photosynth	1	0
Zeng et al.	2016	Fatty acid and metabolomic profiling approaches differentiate heterotrophic and mixotrophic culture conditions in a microalgal food supplement 'Euglena'	1	0
Zhan et al.	1996	Light and electron microscopy of grazing by Poteri	1	0
Zhang and Watanabe	2001	Grazing and growth of the mixotrophic chrysomonad	1	0
Zhang et al.	2003	Modeling Pfiesteria piscicida population dynamics	1	0
Zhang et al.	2008	Isolation of a Poterioochromonas capable of feedin	1	0
Zhang et al.	2010	The effect of Poterioochromonas abundance on produ	1	0
Zhang et al.	2011	Life History Response of Daphnia magna to a Mixotr	1	0
Zhang et al.	2011	Will harmful dinoflagellate Karenia mikimotoi grow	1	0
Zhang et al.	2016	Changes in growth and photosynthesis of mixotrophi	1	0
Zhang et al.	2018	Differences in planktonic ciliate spatial distribu	1	0
Zhang et al.	2020	Recent Changes in Peatland Testate Amoeba Function	1	0
Zhang et al.	2021	Occurrence of the Freshwater Chrysophyte Poteriooc	1	0
Zhang et al.	2021	Periphytic Microbial Response to Environmental Pho	0
Zhang et al.	2022	Abundance, Diversity and Functional Potentials of	1	0
Zhang et al.	2022	Community Dynamics of Free-Living and Particle-Att	1	0
Zhang et al.	2024	Different Microeukaryotic Trophic Groups Show Diff	1	0
Zhang et al.	2022	Long-Term Harmful Algal Blooms and Nutrients Patte	1	1	1		0
Zhang et al.	2018	Chlorophytes prolong mixotrophic Ochromonas eliminating Microcystis: Temperature-dependent effect	1	0
Zhang et al.	2017	High temperature favors elimination of toxin-producing Microcystis and degradation of microcystins by mixotrophic Ochromonas	1	0
Zhang et al.	2020	Mixotrophic Ochromonas Addition Improves the Harmful Microcystis-Dominated Phytoplankton Community in In Situ Microcosms	1	0
Zhang et al.	2003	Competition within the marine microalgae over the polar dark period in the Greenland Sea of high Arctic	1	0		Mixotrophy only in context of suggestions for future research, but is in abstract so put '1' for Protist column
Zhang et al.	2013	Roles of mixotrophy in blooms of different dinoflagellates: Implications from the growth experiment	1	0
Zhang et al.	2024	Exposure to the mixotrophic dinoflagellate Lepidodinium sp. and its cues increase toxin production of Pseudo-nitzschia multiseries	1	0
Zhang et al.	2023	Seasonal dynamics of bacterial community and co-occurrence with eukaryotic phytoplankton in the Pearl River Estuary	1	0
Zhang et al.	2009	Feeding characteristics of a golden alga (Poterioochromonas sp.) grazing on toxic cyanobacterium Microcystis aeruginosa	1	0
Zhang et al.	2017	Abiotic and biotic factors influencing nanoflagellate abundance and distribution in three different seasons in PRE, South China Sea	1	0
Zhang et al.	2009	Life history responses of Daphnia magna feeding on toxic Microcystis aeruginosa alone and mixed with a mixotrophic Poterioochromonas species	1	0
Zhang et al.	2023	Metabolic Plasticity Endows Mixotrophic Organisms with High Tolerance to Cadmium and Special Potential for Recovering Cadmium-Contaminated Aquatic Environment	1	0
Zheng et al.	2021	Sediment resuspension drives protist metacommunity structure and assembly in grass carp (Ctenopharyngodon idella) aquaculture ponds	1	0
Zhou et al.	2021	Feeding Ecology of Three Euphausiid Species in the	1	0
Zhu and Wakisaka	2020	Effect of two lignocellulose related sugar alcohols on the growth and metabolites biosynthesis of Euglena gracilis	1	0
Zhu et al.	2021	Shift and Metabolic Potentials of Microbial Eukary	1	1	0
Zhu et al.	2022	Production of short-chain n-fatty acids in coral r	1	0
Zingel	2005	Vertical and seasonal dynamics of planktonic cilia	1	0
Zingel and Ott	2000	Vertical distribution of planktonic ciliates in st	1	0
Znachor and Nedoma	2010	Importance of dissolved organic carbon for phytopl	1	1	1		0
Zoltner and Field	2022	Microbe Profile Euglena gracilis photogenic, fle	1	0
Zou et al.	2024	Spatiotemporal assembly and functional composition	1	1	1		1	Water	Field sampling	ext-com	yes	0	Community
Zou et al.	2020	Environmental Factors and Pollution Stresses Selec	1	1	0
Zubkov and Tarran	2008	High bacterivory by the smallest phytoplankton in	1	0
Zubkov et al.	2004	Depth related amino acid uptake by Prochlorococcus	1	0
Zubkov et al.	2001	Digestion of bacterial macromolecules by a mixotrophic flagellate, Ochromonas sp., compared with that by two heterotrophic flagellates, Spumella pudica and Bodo saltans	1	0
